# Supplementary material for: Tris(pyridin-2-yl­methanol)nickel(II) hexa­fluoridophosphate trifluoro­acetate
Source: Acta Crystallogr Sect E Struct Rep Online. 2011 Oct 29;67(Pt 11):m1632. doi: 10.1107/S160053681104431X (PMC3247549; doi:10.1107/S160053681104431X)
Supplement: Supplementary file 1 [file e-67-m1632-sup1.cif]

##############################################################################
#                                                                            #
# This CIF contains the data in a paper accepted for publication in          #
# Acta Crystallographica Section E. It conforms to the requirements of       #
# Notes for Authors for Acta Crystallographica Section E, and has been       #
# peer reviewed under the auspices of the IUCr Commission on Journals.       #
#                                                                            #
# Full details of the Crystallographic Information File format               #
# are given in the paper "The Crystallographic Information File (CIF):       #
# a New Standard Archive File for Crystallography" by S. R. Hall, F. H.      #
# Allen and I. D. Brown [Acta Cryst. (1991), A47, 655-685].                  #
#                                                                            #
# The current version of the core CIF dictionary is obtainable from          #
# ftp://ftp.iucr.org/pub/cif_core.dic.                                       #
#                                                                            #
# Software is freely available for graphical display of the structure(s)     #
# in this CIF. For information consult the CIF software page                 #
# http://www.iucr.org/resources/cif/software.                                #
#                                                                            #
# This file may be used for bona fide research purposes within the           #
# scientific community so long as proper attribution is given to the journal # 
# article from which it was obtained.                                        #
#                                                                            #
##############################################################################
data_I
_audit_creation_method     SHELXL-97
_chemical_name_systematic
;
Tris(pyridin-2-ylmethanol)nickel(II) hexafluoridophosphate trifluoroacetate
;
_chemical_name_common     ?
_chemical_formula_moiety     'C18 H21 N3 Ni O3 2+, C2 F3 O2 -, F6 P -'
_chemical_formula_sum     'C20 H21 F9 N3 Ni O5 P'
_chemical_formula_iupac     '[Ni (C6 H7 N O)3] (P F6) (C2 F3 O2)'
_chemical_formula_weight     644.08
_chemical_melting_point     ?
_symmetry_cell_setting     triclinic
_symmetry_space_group_name_H-M     'P -1'
_symmetry_space_group_name_Hall     '-P 1'
loop_
    _symmetry_equiv_pos_as_xyz
    'x, y, z'
    '-x, -y, -z'
_cell_length_a     9.6381(2)
_cell_length_b     11.9668(4)
_cell_length_c     11.9892(3)
_cell_angle_alpha     109.9500(10)
_cell_angle_beta     95.3480(10)
_cell_angle_gamma     101.4110(10)
_cell_volume     1254.60(6)
_cell_formula_units_Z     2
_cell_measurement_reflns_used     ?
_cell_measurement_theta_min     ?
_cell_measurement_theta_max     ?
_cell_measurement_temperature     200(2)
_exptl_crystal_description     block
_exptl_crystal_colour     blue
_exptl_crystal_size_max     0.40
_exptl_crystal_size_mid     0.30
_exptl_crystal_size_min     0.20
_exptl_crystal_density_diffrn     1.705
_exptl_crystal_density_meas     ?
_exptl_crystal_density_method     'not measured'
_exptl_crystal_F_000     652
_exptl_absorpt_coefficient_mu     0.942
_exptl_absorpt_correction_type     multi-scan
_exptl_absorpt_process_details     '(ABSCOR; Rigaku, 1995)'
_exptl_absorpt_correction_T_min     0.8130
_exptl_absorpt_correction_T_max     1.000
_diffrn_ambient_temperature     200(2)
_diffrn_radiation_type     MoK\a
_diffrn_radiation_wavelength     0.71075
_diffrn_radiation_monochromator     graphite
_diffrn_measurement_device_type     'Rigaku R-AXIS RAPID'
_diffrn_measurement_method     \w
_diffrn_detector_area_resol_mean     ?
_diffrn_reflns_number     12517
_diffrn_reflns_av_R_equivalents     0.0176
_diffrn_reflns_av_sigmaI/netI     0.0217
_diffrn_reflns_theta_min     3.06
_diffrn_reflns_theta_max     27.48
_diffrn_reflns_theta_full     27.48
_diffrn_measured_fraction_theta_max     0.997
_diffrn_measured_fraction_theta_full     0.997
_diffrn_reflns_limit_h_min     -12
_diffrn_reflns_limit_h_max     11
_diffrn_reflns_limit_k_min     -15
_diffrn_reflns_limit_k_max     15
_diffrn_reflns_limit_l_min     -15
_diffrn_reflns_limit_l_max     15
_diffrn_standards_number     ?
_diffrn_standards_interval_count     ?
_diffrn_standards_interval_time     ?
_diffrn_standards_decay_%     ?
_refine_special_details
;
Refinement of <i>F</i>^2^ against ALL reflections. The weighted <i>R</i>-factor
<i>wR</i> and goodness of fit <i>S</i> are based on <i>F</i>^2^, conventional
<i>R</i>-factors <i>R</i> are based on <i>F</i>, with <i>F</i> set to zero for
negative <i>F</i>^2^. The threshold expression of <i>F</i>^2^ >
\s(<i>F</i>^2^) is used only for calculating <i>R</i>-factors(gt) <i>etc</i>.
and is not relevant to the choice of reflections for refinement.
<i>R</i>-factors based on <i>F</i>^2^ are statistically about twice as large
as those based on <i>F</i>, and <i>R</i>- factors based on ALL data will be
even larger.
;
_reflns_number_total     5736
_reflns_number_gt     5234
_reflns_threshold_expression     I>2sigma(I)
_refine_ls_structure_factor_coef     Fsqd
_refine_ls_matrix_type     full
_refine_ls_R_factor_all     0.0358
_refine_ls_R_factor_gt     0.0327
_refine_ls_wR_factor_gt     0.0851
_refine_ls_wR_factor_ref     0.0878
_refine_ls_goodness_of_fit_ref     1.053
_refine_ls_restrained_S_all     1.059
_refine_ls_number_reflns     5736
_refine_ls_number_parameters     376
_refine_ls_number_restraints     9
_refine_ls_hydrogen_treatment     constr
_refine_ls_weighting_scheme     calc
_refine_ls_weighting_details
         'calc w=1/[\s^2^(Fo^2^)+(0.0486P)^2^+0.5841P] where P=(Fo^2^+2Fc^2^)/3'
_atom_sites_solution_hydrogens     geom
_atom_sites_solution_primary     direct
_atom_sites_solution_secondary     difmap
_refine_ls_shift/su_max     0.001
_refine_ls_shift/su_mean     0.000
_refine_diff_density_max     0.498
_refine_diff_density_min     -0.451
_refine_ls_extinction_method     none
_refine_ls_extinction_coef     ?
loop_
    _atom_type_symbol
    _atom_type_description
    _atom_type_scat_dispersion_real
    _atom_type_scat_dispersion_imag
    _atom_type_scat_source
    'C' 'C' 0.0033 0.0016
                         'International Tables Vol C Tables 4.2.6.8 and 6.1.1.4'
    'H' 'H' 0.0000 0.0000
                         'International Tables Vol C Tables 4.2.6.8 and 6.1.1.4'
    'F' 'F' 0.0171 0.0103
                         'International Tables Vol C Tables 4.2.6.8 and 6.1.1.4'
    'N' 'N' 0.0061 0.0033
                         'International Tables Vol C Tables 4.2.6.8 and 6.1.1.4'
    'Ni' 'Ni' 0.3393 1.1124
                         'International Tables Vol C Tables 4.2.6.8 and 6.1.1.4'
    'O' 'O' 0.0106 0.0060
                         'International Tables Vol C Tables 4.2.6.8 and 6.1.1.4'
    'P' 'P' 0.1023 0.0942
                         'International Tables Vol C Tables 4.2.6.8 and 6.1.1.4'
_computing_data_collection     'RAPID-AUTO (Rigaku, 2002)'
_computing_cell_refinement     'RAPID-AUTO (Rigaku, 2002)'
_computing_data_reduction     'RAPID-AUTO (Rigaku, 2002)'
_computing_structure_solution     'SIR2004 (Burla <i>et al.</i>, 2005)'
_computing_structure_refinement     'SHELXL97 (Sheldrick, 2008)'
_computing_molecular_graphics
;
Yadokari-XG 2009 (Wakita, 2001; Kabuto <i>et al.</i>,
2009), ORTEP-3 for
Windows (Farrugia ,1997) and Mercury (Macrae <i>et al.</i>,
2008)
;
_computing_publication_material
;
Yadokari-XG 2009 (Wakita, 2001; Kabuto <i>et al.</i>,
2009)and publCIF
(Westrip, 2010)
;
loop_
    _atom_site_type_symbol
    _atom_site_label
    _atom_site_fract_x
    _atom_site_fract_y
    _atom_site_fract_z
    _atom_site_U_iso_or_equiv
    _atom_site_adp_type
    _atom_site_calc_flag
    _atom_site_refinement_flags
    _atom_site_occupancy
    _atom_site_symmetry_multiplicity
    _atom_site_disorder_assembly
    _atom_site_disorder_group
    Ni Ni1 0.18393(2) 0.369025(18) 0.808996(17) 0.02212(7) Uani d . 1 1 . .
    O O1 0.00845(13) 0.39356(12) 0.88953(12) 0.0304(3) Uani d . 1 1 . .
    H H1 -0.0596 0.4198 0.8609 0.046 Uiso d . 1 1 . .
    O O2 0.35252(13) 0.32008(12) 0.72559(12) 0.0337(3) Uani d . 1 1 . .
    H H2 0.4425 0.3733 0.7547 0.051 Uiso d . 1 1 . .
    O O3 0.33165(14) 0.49798(11) 0.95482(11) 0.0316(3) Uani d . 1 1 . .
    H H3 0.3431 0.5104 1.0408 0.047 Uiso d . 1 1 . .
    N N1 0.16982(15) 0.24566(12) 0.89561(13) 0.0257(3) Uani d . 1 1 . .
    N N2 0.07694(15) 0.24685(13) 0.64160(13) 0.0264(3) Uani d . 1 1 . .
    N N3 0.20297(15) 0.52595(13) 0.76794(12) 0.0255(3) Uani d . 1 1 . .
    C C1 0.26677(19) 0.17914(16) 0.90061(18) 0.0338(4) Uani d . 1 1 . .
    H H4 0.3381 0.1775 0.8509 0.041 Uiso calc R 1 1 . .
    C C2 0.2656(2) 0.11372(19) 0.9755(2) 0.0447(5) Uani d . 1 1 . .
    H H5 0.3343 0.0670 0.9765 0.054 Uiso calc R 1 1 . .
    C C3 0.1636(3) 0.1169(2) 1.0488(2) 0.0530(6) Uani d . 1 1 . .
    H H6 0.1624 0.0740 1.1025 0.064 Uiso calc R 1 1 . .
    C C4 0.0627(2) 0.1836(2) 1.0432(2) 0.0458(5) Uani d . 1 1 . .
    H H7 -0.0093 0.1864 1.0924 0.055 Uiso calc R 1 1 . .
    C C5 0.06813(18) 0.24611(15) 0.96467(16) 0.0286(3) Uani d . 1 1 . .
    C C6 -0.04137(18) 0.31692(16) 0.95294(17) 0.0297(4) Uani d . 1 1 . .
    H H8 -0.1347 0.2596 0.9086 0.036 Uiso calc R 1 1 . .
    H H9 -0.0553 0.3674 1.0338 0.036 Uiso calc R 1 1 . .
    C C7 -0.06644(19) 0.20268(16) 0.60926(16) 0.0306(4) Uani d . 1 1 . .
    H H10 -0.1254 0.2263 0.6681 0.037 Uiso calc R 1 1 . .
    C C8 -0.1309(2) 0.12438(17) 0.49383(18) 0.0377(4) Uani d . 1 1 . .
    H H11 -0.2324 0.0945 0.4734 0.045 Uiso calc R 1 1 . .
    C C9 -0.0448(2) 0.09037(18) 0.40852(18) 0.0418(5) Uani d . 1 1 . .
    H H12 -0.0866 0.0372 0.3282 0.050 Uiso calc R 1 1 . .
    C C10 0.1021(2) 0.13424(19) 0.44087(17) 0.0400(4) Uani d . 1 1 . .
    H H13 0.1628 0.1117 0.3833 0.048 Uiso calc R 1 1 . .
    C C11 0.1602(2) 0.21193(17) 0.55887(16) 0.0317(4) Uani d . 1 1 . .
    C C12 0.3203(2) 0.2616(2) 0.59846(19) 0.0488(6) Uani d . 1 1 . .
    H H14 0.3690 0.1939 0.5724 0.059 Uiso calc R 1 1 . .
    H H15 0.3558 0.3211 0.5607 0.059 Uiso calc R 1 1 . .
    C C13 0.1246(2) 0.53539(18) 0.67400(16) 0.0345(4) Uani d . 1 1 . .
    H H16 0.0528 0.4656 0.6217 0.041 Uiso calc R 1 1 . .
    C C14 0.1440(2) 0.6415(2) 0.6504(2) 0.0446(5) Uani d . 1 1 . .
    H H17 0.0860 0.6451 0.5838 0.054 Uiso calc R 1 1 . .
    C C15 0.2493(2) 0.7428(2) 0.7254(2) 0.0459(5) Uani d . 1 1 . .
    H H18 0.2664 0.8168 0.7102 0.055 Uiso calc R 1 1 . .
    C C16 0.3291(2) 0.73469(18) 0.82255(19) 0.0375(4) Uani d . 1 1 . .
    H H19 0.4015 0.8034 0.8757 0.045 Uiso calc R 1 1 . .
    C C17 0.30264(17) 0.62549(15) 0.84201(15) 0.0255(3) Uani d . 1 1 . .
    C C18 0.38677(18) 0.61428(15) 0.94787(16) 0.0282(3) Uani d . 1 1 . .
    H H20 0.4892 0.6238 0.9393 0.034 Uiso calc R 1 1 . .
    H H21 0.3805 0.6801 1.0230 0.034 Uiso calc R 1 1 . .
    P P1 0.59552(5) 0.02974(4) 0.74358(4) 0.03228(11) Uani d . 1 1 . .
    F F4 0.5841(2) 0.0626(2) 0.88218(15) 0.0891(6) Uani d . 1 1 . .
    F F5 0.61092(18) 0.00030(18) 0.60798(13) 0.0725(5) Uani d . 1 1 . .
    F F6 0.76632(13) 0.04945(12) 0.77770(13) 0.0494(3) Uani d . 1 1 . .
    F F7 0.61897(16) 0.17125(12) 0.76545(17) 0.0680(5) Uani d . 1 1 . .
    F F8 0.42616(14) 0.01136(14) 0.71068(15) 0.0597(4) Uani d . 1 1 . .
    F F9 0.57607(18) -0.10966(14) 0.7258(2) 0.0789(5) Uani d . 1 1 . .
    F F1A 0.2162(3) 0.4114(5) 0.3777(4) 0.0633(9) Uani d PD 0.60 1 . .
    F F2A 0.4293(6) 0.4201(7) 0.3364(5) 0.0959(18) Uani d PD 0.60 1 . .
    F F3A 0.3715(5) 0.5861(4) 0.4479(2) 0.0956(15) Uani d PD 0.60 1 . .
    F F1B 0.2326(11) 0.3584(9) 0.3289(9) 0.075(3) Uiso d PD 0.24 1 A 1
    F F2B 0.4556(11) 0.4729(9) 0.3644(10) 0.048(2) Uiso d PD 0.24 1 A 1
    F F3B 0.3095(15) 0.5496(11) 0.4460(11) 0.097(4) Uiso d PD 0.24 1 A 1
    F F1C 0.3378(19) 0.3456(13) 0.2889(13) 0.091(4) Uiso d PD 0.16 1 A 2
    F F2C 0.4376(13) 0.5252(12) 0.4082(13) 0.063(3) Uiso d PD 0.16 1 A 2
    F F3C 0.2240(13) 0.4706(12) 0.4110(11) 0.054(3) Uiso d PD 0.16 1 A 2
    O O4 0.15453(15) 0.51056(17) 0.21720(16) 0.0494(4) Uani d . 1 1 A .
    O O5 0.38100(14) 0.53211(14) 0.18470(12) 0.0372(3) Uani d . 1 1 A .
    C C19 0.28069(19) 0.50937(18) 0.23870(16) 0.0320(4) Uani d . 1 1 . .
    C C20 0.3227(3) 0.4746(3) 0.3470(2) 0.0605(7) Uani d . 1 1 A .
loop_
    _atom_site_aniso_label
    _atom_site_aniso_U_11
    _atom_site_aniso_U_22
    _atom_site_aniso_U_33
    _atom_site_aniso_U_12
    _atom_site_aniso_U_13
    _atom_site_aniso_U_23
    Ni1 0.01984(11) 0.02370(12) 0.02007(11) 0.00408(8) 0.00167(7) 0.00581(8)
    O1 0.0279(6) 0.0369(7) 0.0343(7) 0.0153(5) 0.0108(5) 0.0175(6)
    O2 0.0225(6) 0.0426(7) 0.0292(6) 0.0059(5) 0.0058(5) 0.0058(5)
    O3 0.0354(7) 0.0307(6) 0.0223(6) -0.0020(5) -0.0054(5) 0.0102(5)
    N1 0.0229(6) 0.0228(6) 0.0273(7) 0.0037(5) -0.0003(5) 0.0064(5)
    N2 0.0275(7) 0.0248(7) 0.0227(7) 0.0042(5) 0.0015(5) 0.0055(5)
    N3 0.0244(7) 0.0279(7) 0.0217(7) 0.0032(5) 0.0020(5) 0.0085(5)
    C1 0.0264(8) 0.0289(9) 0.0426(10) 0.0080(7) 0.0000(7) 0.0099(8)
    C2 0.0370(10) 0.0365(10) 0.0634(14) 0.0103(8) -0.0038(9) 0.0243(10)
    C3 0.0543(13) 0.0514(13) 0.0652(15) 0.0095(10) 0.0025(11) 0.0402(12)
    C4 0.0453(12) 0.0497(12) 0.0522(13) 0.0087(9) 0.0137(10) 0.0313(11)
    C5 0.0263(8) 0.0252(8) 0.0304(8) 0.0019(6) 0.0023(6) 0.0085(7)
    C6 0.0247(8) 0.0284(8) 0.0344(9) 0.0035(6) 0.0079(7) 0.0105(7)
    C7 0.0280(8) 0.0312(9) 0.0293(9) 0.0016(7) -0.0013(7) 0.0117(7)
    C8 0.0383(10) 0.0316(9) 0.0357(10) -0.0020(7) -0.0101(8) 0.0131(8)
    C9 0.0574(13) 0.0314(9) 0.0267(9) 0.0082(9) -0.0084(8) 0.0040(8)
    C10 0.0544(12) 0.0372(10) 0.0248(9) 0.0169(9) 0.0052(8) 0.0044(8)
    C11 0.0346(9) 0.0300(9) 0.0269(8) 0.0094(7) 0.0046(7) 0.0051(7)
    C12 0.0325(10) 0.0682(15) 0.0309(10) 0.0091(9) 0.0099(8) 0.0007(10)
    C13 0.0352(9) 0.0379(10) 0.0258(8) 0.0003(7) -0.0039(7) 0.0132(7)
    C14 0.0460(11) 0.0492(12) 0.0394(11) 0.0012(9) -0.0067(9) 0.0269(10)
    C15 0.0483(12) 0.0403(11) 0.0511(13) 0.0000(9) -0.0021(10) 0.0282(10)
    C16 0.0339(9) 0.0326(9) 0.0414(10) -0.0022(7) -0.0023(8) 0.0159(8)
    C17 0.0210(7) 0.0298(8) 0.0247(8) 0.0049(6) 0.0050(6) 0.0092(7)
    C18 0.0257(8) 0.0256(8) 0.0283(8) 0.0018(6) -0.0021(6) 0.0080(7)
    P1 0.0319(2) 0.0294(2) 0.0314(2) 0.00634(18) 0.00592(18) 0.00648(19)
    F4 0.0957(13) 0.1473(19) 0.0426(9) 0.0587(13) 0.0304(9) 0.0368(11)
    F5 0.0719(10) 0.1113(14) 0.0344(7) 0.0355(10) 0.0129(7) 0.0187(8)
    F6 0.0357(6) 0.0454(7) 0.0592(8) 0.0106(5) 0.0001(5) 0.0114(6)
    F7 0.0577(9) 0.0331(7) 0.1023(13) 0.0123(6) -0.0049(8) 0.0157(8)
    F8 0.0328(7) 0.0575(8) 0.0740(10) 0.0086(6) 0.0046(6) 0.0086(7)
    F9 0.0600(9) 0.0381(7) 0.1392(17) 0.0055(7) 0.0159(10) 0.0374(9)
    F1A 0.0651(18) 0.089(3) 0.061(2) 0.0150(19) 0.0181(15) 0.059(2)
    F2A 0.082(3) 0.167(5) 0.110(4) 0.085(4) 0.032(3) 0.105(4)
    F3A 0.075(2) 0.159(4) 0.0224(12) -0.018(3) -0.0068(13) 0.0261(17)
    O4 0.0281(7) 0.0754(11) 0.0610(10) 0.0183(7) 0.0077(6) 0.0425(9)
    O5 0.0281(6) 0.0558(8) 0.0263(6) 0.0041(6) 0.0028(5) 0.0171(6)
    C19 0.0276(8) 0.0416(10) 0.0291(9) 0.0093(7) 0.0032(7) 0.0158(8)
    C20 0.0362(11) 0.114(2) 0.0521(14) 0.0214(13) 0.0112(10) 0.0533(16)
_geom_special_details
;
 All esds (except the esd in the dihedral angle between two l.s. planes)
 are estimated using the full covariance matrix.  The cell esds are taken
 into account individually in the estimation of esds in distances, angles
 and torsion angles; correlations between esds in cell parameters are only
 used when they are defined by crystal symmetry.  An approximate (isotropic)
 treatment of cell esds is used for estimating esds involving l.s. planes.
;
loop_
    _geom_bond_atom_site_label_1
    _geom_bond_atom_site_label_2
    _geom_bond_site_symmetry_2
    _geom_bond_distance
    _geom_bond_publ_flag
    Ni1 O1 . 2.0461(12) yes
    Ni1 N2 . 2.0601(14) yes
    Ni1 O2 . 2.0647(12) yes
    Ni1 N1 . 2.0662(14) yes
    Ni1 O3 . 2.0714(12) yes
    Ni1 N3 . 2.0769(14) yes
    O1 C6 . 1.421(2) ?
    O1 H1 . 0.8716 ?
    O2 C12 . 1.417(2) ?
    O2 H2 . 0.9235 ?
    O3 C18 . 1.422(2) ?
    O3 H3 . 0.9822 ?
    N1 C5 . 1.340(2) ?
    N1 C1 . 1.352(2) ?
    N2 C11 . 1.342(2) ?
    N2 C7 . 1.346(2) ?
    N3 C17 . 1.340(2) ?
    N3 C13 . 1.347(2) ?
    C1 C2 . 1.377(3) ?
    C1 H4 . 0.9500 ?
    C2 C3 . 1.376(4) ?
    C2 H5 . 0.9500 ?
    C3 C4 . 1.385(3) ?
    C3 H6 . 0.9500 ?
    C4 C5 . 1.387(3) ?
    C4 H7 . 0.9500 ?
    C5 C6 . 1.503(2) ?
    C6 H8 . 0.9900 ?
    C6 H9 . 0.9900 ?
    C7 C8 . 1.380(3) ?
    C7 H10 . 0.9500 ?
    C8 C9 . 1.381(3) ?
    C8 H11 . 0.9500 ?
    C9 C10 . 1.376(3) ?
    C9 H12 . 0.9500 ?
    C10 C11 . 1.389(3) ?
    C10 H13 . 0.9500 ?
    C11 C12 . 1.506(3) ?
    C12 H14 . 0.9900 ?
    C12 H15 . 0.9900 ?
    C13 C14 . 1.374(3) ?
    C13 H16 . 0.9500 ?
    C14 C15 . 1.381(3) ?
    C14 H17 . 0.9500 ?
    C15 C16 . 1.377(3) ?
    C15 H18 . 0.9500 ?
    C16 C17 . 1.384(3) ?
    C16 H19 . 0.9500 ?
    C17 C18 . 1.501(2) ?
    C18 H20 . 0.9900 ?
    C18 H21 . 0.9900 ?
    P1 F5 . 1.5697(15) ?
    P1 F9 . 1.5777(15) ?
    P1 F7 . 1.5881(14) ?
    P1 F4 . 1.5915(16) ?
    P1 F8 . 1.5960(14) ?
    P1 F6 . 1.6087(13) ?
    F1A C20 . 1.308(4) ?
    F2A C20 . 1.316(4) ?
    F3A C20 . 1.417(5) ?
    F1B C20 . 1.420(10) ?
    F2B C20 . 1.284(11) ?
    F3B C20 . 1.255(12) ?
    F1C C20 . 1.505(14) ?
    F2C C20 . 1.188(11) ?
    F3C C20 . 1.279(12) ?
    O4 C19 . 1.223(2) ?
    O5 C19 . 1.249(2) ?
    C19 C20 . 1.536(3) ?
loop_
    _geom_angle_atom_site_label_1
    _geom_angle_atom_site_label_2
    _geom_angle_atom_site_label_3
    _geom_angle_site_symmetry_1
    _geom_angle_site_symmetry_3
    _geom_angle
    _geom_angle_publ_flag
    O1 Ni1 N2 . . 98.09(6) ?
    O1 Ni1 O2 . . 172.33(5) ?
    O1 Ni1 N1 . . 78.11(5) yes
    N2 Ni1 O2 . . 78.53(5) yes
    N2 Ni1 N1 . . 97.35(6) ?
    O2 Ni1 N1 . . 95.41(6) ?
    O1 Ni1 O3 . . 95.00(5) ?
    N2 Ni1 O3 . . 166.15(6) ?
    O2 Ni1 O3 . . 89.01(5) ?
    N1 Ni1 O3 . . 89.74(5) ?
    O1 Ni1 N3 . . 93.77(5) ?
    N2 Ni1 N3 . . 96.49(6) ?
    O2 Ni1 N3 . . 93.45(6) ?
    N1 Ni1 N3 . . 164.81(6) ?
    O3 Ni1 N3 . . 78.09(5) yes
    C6 O1 Ni1 . . 118.49(10) ?
    C6 O1 H1 . . 112.8 ?
    Ni1 O1 H1 . . 122.2 ?
    C12 O2 Ni1 . . 115.90(11) ?
    C12 O2 H2 . . 114.4 ?
    Ni1 O2 H2 . . 118.1 ?
    C18 O3 Ni1 . . 117.12(10) ?
    C18 O3 H3 . . 106.7 ?
    Ni1 O3 H3 . . 130.7 ?
    C5 N1 C1 . . 118.61(16) ?
    C5 N1 Ni1 . . 116.13(11) ?
    C1 N1 Ni1 . . 124.57(13) ?
    C11 N2 C7 . . 118.69(15) ?
    C11 N2 Ni1 . . 115.61(12) ?
    C7 N2 Ni1 . . 125.69(12) ?
    C17 N3 C13 . . 118.01(15) ?
    C17 N3 Ni1 . . 116.35(11) ?
    C13 N3 Ni1 . . 125.64(12) ?
    N1 C1 C2 . . 122.16(19) ?
    N1 C1 H4 . . 118.9 ?
    C2 C1 H4 . . 118.9 ?
    C3 C2 C1 . . 119.20(19) ?
    C3 C2 H5 . . 120.4 ?
    C1 C2 H5 . . 120.4 ?
    C2 C3 C4 . . 119.1(2) ?
    C2 C3 H6 . . 120.5 ?
    C4 C3 H6 . . 120.5 ?
    C3 C4 C5 . . 119.1(2) ?
    C3 C4 H7 . . 120.5 ?
    C5 C4 H7 . . 120.5 ?
    N1 C5 C4 . . 121.87(17) ?
    N1 C5 C6 . . 117.09(15) ?
    C4 C5 C6 . . 121.03(17) ?
    O1 C6 C5 . . 108.67(14) ?
    O1 C6 H8 . . 110.0 ?
    C5 C6 H8 . . 110.0 ?
    O1 C6 H9 . . 110.0 ?
    C5 C6 H9 . . 110.0 ?
    H8 C6 H9 . . 108.3 ?
    N2 C7 C8 . . 122.40(18) ?
    N2 C7 H10 . . 118.8 ?
    C8 C7 H10 . . 118.8 ?
    C7 C8 C9 . . 118.65(18) ?
    C7 C8 H11 . . 120.7 ?
    C9 C8 H11 . . 120.7 ?
    C10 C9 C8 . . 119.43(18) ?
    C10 C9 H12 . . 120.3 ?
    C8 C9 H12 . . 120.3 ?
    C9 C10 C11 . . 119.03(19) ?
    C9 C10 H13 . . 120.5 ?
    C11 C10 H13 . . 120.5 ?
    N2 C11 C10 . . 121.78(18) ?
    N2 C11 C12 . . 117.35(16) ?
    C10 C11 C12 . . 120.87(18) ?
    O2 C12 C11 . . 109.50(16) ?
    O2 C12 H14 . . 109.8 ?
    C11 C12 H14 . . 109.8 ?
    O2 C12 H15 . . 109.8 ?
    C11 C12 H15 . . 109.8 ?
    H14 C12 H15 . . 108.2 ?
    N3 C13 C14 . . 122.91(17) ?
    N3 C13 H16 . . 118.5 ?
    C14 C13 H16 . . 118.5 ?
    C13 C14 C15 . . 118.77(18) ?
    C13 C14 H17 . . 120.6 ?
    C15 C14 H17 . . 120.6 ?
    C16 C15 C14 . . 118.86(18) ?
    C16 C15 H18 . . 120.6 ?
    C14 C15 H18 . . 120.6 ?
    C15 C16 C17 . . 119.37(18) ?
    C15 C16 H19 . . 120.3 ?
    C17 C16 H19 . . 120.3 ?
    N3 C17 C16 . . 122.05(16) ?
    N3 C17 C18 . . 117.36(15) ?
    C16 C17 C18 . . 120.58(15) ?
    O3 C18 C17 . . 110.11(13) ?
    O3 C18 H20 . . 109.6 ?
    C17 C18 H20 . . 109.6 ?
    O3 C18 H21 . . 109.6 ?
    C17 C18 H21 . . 109.6 ?
    H20 C18 H21 . . 108.2 ?
    F5 P1 F9 . . 90.77(11) ?
    F5 P1 F7 . . 90.50(11) ?
    F9 P1 F7 . . 178.09(10) ?
    F5 P1 F4 . . 178.33(12) ?
    F9 P1 F4 . . 90.26(12) ?
    F7 P1 F4 . . 88.43(12) ?
    F5 P1 F8 . . 90.97(9) ?
    F9 P1 F8 . . 91.58(9) ?
    F7 P1 F8 . . 89.83(8) ?
    F4 P1 F8 . . 90.31(10) ?
    F5 P1 F6 . . 89.37(8) ?
    F9 P1 F6 . . 88.81(8) ?
    F7 P1 F6 . . 89.77(7) ?
    F4 P1 F6 . . 89.35(9) ?
    F8 P1 F6 . . 179.48(9) ?
    O4 C19 O5 . . 129.17(18) ?
    O4 C19 C20 . . 115.85(17) ?
    O5 C19 C20 . . 114.97(16) ?
    F2C C20 F3C . . 111.5(9) ?
    F3B C20 F2B . . 102.8(7) ?
    F1A C20 F2A . . 109.8(4) ?
    F1A C20 F3A . . 104.4(3) ?
    F2A C20 F3A . . 106.6(4) ?
    F3B C20 F1B . . 108.1(7) ?
    F2B C20 F1B . . 110.5(6) ?
    F2C C20 F1C . . 102.0(9) ?
    F3C C20 F1C . . 107.2(8) ?
    F2C C20 C19 . . 118.3(6) ?
    F3B C20 C19 . . 113.8(6) ?
    F3C C20 C19 . . 113.1(6) ?
    F2B C20 C19 . . 113.3(5) ?
    F1A C20 C19 . . 115.0(2) ?
    F2A C20 C19 . . 113.6(3) ?
    F3A C20 C19 . . 106.5(3) ?
    F1B C20 C19 . . 108.2(4) ?
    F1C C20 C19 . . 103.1(6) ?
loop_
    _geom_hbond_atom_site_label_D
    _geom_hbond_atom_site_label_H
    _geom_hbond_atom_site_label_A
    _geom_hbond_site_symmetry_A
    _geom_hbond_distance_DH
    _geom_hbond_distance_HA
    _geom_hbond_distance_DA
    _geom_hbond_angle_DHA
    O1 H1 O4 2_566 0.87 1.76 2.6003(19) 162.5
    O2 H2 O5 2_666 0.92 1.77 2.6965(18) 175.8
    O3 H3 O5 1_556 0.98 1.65 2.6267(18) 173.8
_iucr_refine_instructions_details
;
TITL
REM  Yadorkari-X generated
CELL 0.71075 9.6381 11.9668 11.9892 109.9500 95.3480 101.4110
ZERR 2.0 0.0002 0.0004 0.0003 0.0010 0.0010 0.0010
LATT 1
REM  SPGR P-1 triclinic
SFAC C H F N Ni O P
UNIT 40 42 18 6 2 10 2
SIZE 0.40 0.30 0.20
TEMP -73.0
L.S. 99
FMAP 2
PLAN -20
ACTA
CONF
HTAB
WPDB -1
BOND $H
OMIT   8  -1   6
OMIT  -2  -2  15
OMIT   0  -2   4
OMIT  -7  -9  10
OMIT -10   5   8
EQIV $1 -X, 1-Y, 1-Z
EQIV $2 1-X, 1-Y, 1-Z
EQIV $3 +X, +Y, 1+Z
HTAB O1 O4_$1
HTAB O2 O5_$2
HTAB O3 O5_$3
WGHT    0.048600    0.584100
FVAR       4.99093
NI1   5    0.183934    0.369025    0.808996    11.00000    0.01984    0.02370 =
         0.02007    0.00581    0.00167    0.00408
O1    6    0.008452    0.393564    0.889530    11.00000    0.02791    0.03688 =
         0.03435    0.01755    0.01076    0.01527
AFIX   1
H1    2   -0.059600    0.419800    0.860900    11.00000   -1.50000
AFIX   0
O2    6    0.352517    0.320082    0.725589    11.00000    0.02254    0.04259 =
         0.02924    0.00578    0.00582    0.00594
AFIX   1
H2    2    0.442500    0.373300    0.754700    11.00000   -1.50000
AFIX   0
O3    6    0.331649    0.497984    0.954822    11.00000    0.03535    0.03073 =
         0.02233    0.01021   -0.00536   -0.00203
AFIX   1
H3    2    0.343100    0.510400    1.040800    11.00000   -1.50000
AFIX   0
N1    4    0.169821    0.245663    0.895611    11.00000    0.02288    0.02276 =
         0.02728    0.00639   -0.00031    0.00369
N2    4    0.076945    0.246853    0.641603    11.00000    0.02753    0.02476 =
         0.02274    0.00549    0.00149    0.00419
N3    4    0.202967    0.525947    0.767944    11.00000    0.02435    0.02790 =
         0.02172    0.00850    0.00203    0.00318
C1    1    0.266774    0.179139    0.900614    11.00000    0.02642    0.02895 =
         0.04259    0.00990   -0.00004    0.00798
AFIX  43
H4    2    0.338090    0.177454    0.850853    11.00000   -1.20000
AFIX   0
C2    1    0.265558    0.113723    0.975482    11.00000    0.03703    0.03647 =
         0.06337    0.02429   -0.00380    0.01028
AFIX  43
H5    2    0.334315    0.066954    0.976510    11.00000   -1.20000
AFIX   0
C3    1    0.163559    0.116922    1.048775    11.00000    0.05430    0.05139 =
         0.06516    0.04021    0.00247    0.00950
AFIX  43
H6    2    0.162374    0.074022    1.102460    11.00000   -1.20000
AFIX   0
C4    1    0.062668    0.183553    1.043178    11.00000    0.04526    0.04967 =
         0.05220    0.03128    0.01369    0.00871
AFIX  43
H7    2   -0.009284    0.186381    1.092416    11.00000   -1.20000
AFIX   0
C5    1    0.068134    0.246112    0.964670    11.00000    0.02634    0.02524 =
         0.03042    0.00852    0.00232    0.00194
C6    1   -0.041371    0.316920    0.952942    11.00000    0.02465    0.02840 =
         0.03439    0.01053    0.00787    0.00350
AFIX  23
H8    2   -0.134733    0.259637    0.908639    11.00000   -1.20000
H9    2   -0.055264    0.367420    1.033840    11.00000   -1.20000
AFIX   0
C7    1   -0.066435    0.202685    0.609260    11.00000    0.02795    0.03115 =
         0.02933    0.01166   -0.00135    0.00157
AFIX  43
H10   2   -0.125446    0.226276    0.668054    11.00000   -1.20000
AFIX   0
C8    1   -0.130876    0.124385    0.493827    11.00000    0.03831    0.03165 =
         0.03565    0.01314   -0.01006   -0.00202
AFIX  43
H11   2   -0.232402    0.094470    0.473426    11.00000   -1.20000
AFIX   0
C9    1   -0.044763    0.090369    0.408518    11.00000    0.05743    0.03136 =
         0.02672    0.00398   -0.00845    0.00816
AFIX  43
H12   2   -0.086556    0.037158    0.328215    11.00000   -1.20000
AFIX   0
C10   1    0.102110    0.134237    0.440869    11.00000    0.05436    0.03725 =
         0.02481    0.00443    0.00521    0.01691
AFIX  43
H13   2    0.162847    0.111687    0.383307    11.00000   -1.20000
AFIX   0
C11   1    0.160210    0.211932    0.558865    11.00000    0.03455    0.03002 =
         0.02686    0.00513    0.00458    0.00943
C12   1    0.320344    0.261636    0.598458    11.00000    0.03249    0.06822 =
         0.03091    0.00066    0.00991    0.00906
AFIX  23
H14   2    0.368994    0.193863    0.572396    11.00000   -1.20000
H15   2    0.355761    0.321107    0.560720    11.00000   -1.20000
AFIX   0
C13   1    0.124638    0.535388    0.674002    11.00000    0.03520    0.03787 =
         0.02576    0.01323   -0.00388    0.00034
AFIX  43
H16   2    0.052833    0.465602    0.621720    11.00000   -1.20000
AFIX   0
C14   1    0.143967    0.641465    0.650422    11.00000    0.04603    0.04917 =
         0.03943    0.02687   -0.00666    0.00123
AFIX  43
H17   2    0.085958    0.645069    0.583786    11.00000   -1.20000
AFIX   0
C15   1    0.249311    0.742794    0.725395    11.00000    0.04832    0.04025 =
         0.05108    0.02824   -0.00215   -0.00001
AFIX  43
H18   2    0.266448    0.816795    0.710201    11.00000   -1.20000
AFIX   0
C16   1    0.329067    0.734693    0.822549    11.00000    0.03386    0.03257 =
         0.04143    0.01591   -0.00232   -0.00219
AFIX  43
H19   2    0.401534    0.803429    0.875698    11.00000   -1.20000
AFIX   0
C17   1    0.302644    0.625486    0.842012    11.00000    0.02095    0.02982 =
         0.02473    0.00921    0.00503    0.00488
C18   1    0.386767    0.614281    0.947874    11.00000    0.02567    0.02562 =
         0.02828    0.00801   -0.00210    0.00177
AFIX  23
H20   2    0.489181    0.623837    0.939321    11.00000   -1.20000
H21   2    0.380503    0.680118    1.022984    11.00000   -1.20000
AFIX   0
P1    7    0.595525    0.029744    0.743581    11.00000    0.03185    0.02935 =
         0.03137    0.00648    0.00592    0.00634
F4    3    0.584127    0.062648    0.882175    11.00000    0.09571    0.14734 =
         0.04260    0.03676    0.03040    0.05872
F5    3    0.610922    0.000302    0.607977    11.00000    0.07192    0.11128 =
         0.03441    0.01867    0.01289    0.03546
F6    3    0.766323    0.049447    0.777696    11.00000    0.03574    0.04545 =
         0.05917    0.01140    0.00006    0.01063
F7    3    0.618965    0.171254    0.765450    11.00000    0.05774    0.03310 =
         0.10233    0.01571   -0.00486    0.01231
F8    3    0.426162    0.011356    0.710685    11.00000    0.03280    0.05753 =
         0.07398    0.00864    0.00461    0.00858
F9    3    0.576067   -0.109656    0.725764    11.00000    0.06003    0.03813 =
         0.13917    0.03740    0.01588    0.00548
F1A   3    0.216238    0.411437    0.377684    10.60000    0.06514    0.08933 =
         0.06070    0.05911    0.01810    0.01500
F2A   3    0.429284    0.420069    0.336396    10.60000    0.08178    0.16701 =
         0.10981    0.10470    0.03242    0.08450
F3A   3    0.371533    0.586069    0.447937    10.60000    0.07465    0.15940 =
         0.02244    0.02606   -0.00676   -0.01794
PART 1
SAME F1A F2A F3A
F1B   3    0.232568    0.358378    0.328874    10.24000    0.07541
F2B   3    0.455558    0.472869    0.364425    10.24000    0.04830
F3B   3    0.309492    0.549573    0.446021    10.24000    0.09681
PART 2
SAME F1A F2A F3A
F1C   3    0.337830    0.345579    0.288930    10.16000    0.09088
F2C   3    0.437556    0.525219    0.408197    10.16000    0.06286
F3C   3    0.224005    0.470647    0.410964    10.16000    0.05406
PART 0
O4    6    0.154530    0.510556    0.217202    11.00000    0.02814    0.07541 =
         0.06104    0.04246    0.00769    0.01833
O5    6    0.381002    0.532112    0.184701    11.00000    0.02806    0.05578 =
         0.02628    0.01714    0.00282    0.00409
C19   1    0.280691    0.509371    0.238698    11.00000    0.02760    0.04163 =
         0.02912    0.01578    0.00316    0.00932
C20   1    0.322657    0.474646    0.347040    11.00000    0.03619    0.11366 =
         0.05214    0.05331    0.01125    0.02145
HKLF 4 1 1 0 0 0 1 0 0 0 1
REM
REM R1 =  0.0327 for   5234 Fo > 4sig(Fo)  and  0.0358 for all   5736 data
REM    376 parameters refined using      9 restraints
END
WGHT      0.0488      0.5835
REM Highest difference peak  0.498,  deepest hole -0.451,  1-sigma level  0.064
Q1    1   0.2669  0.3239  0.2912  11.00000  0.05    0.50
Q2    1   0.1921  0.4437  0.8594  11.00000  0.05    0.48
Q3    1   0.6098  0.1211  0.6802  11.00000  0.05    0.47
Q4    1   0.5627 -0.0168  0.8280  11.00000  0.05    0.45
Q5    1   0.1694  0.2956  0.7546  11.00000  0.05    0.43
Q6    1   0.5608 -0.0952  0.6439  11.00000  0.05    0.43
Q7    1   0.2946  0.4979  0.4400  11.00000  0.05    0.40
Q8    1   0.5906  0.1299  0.8435  11.00000  0.05    0.39
Q9    1   0.3126  0.6135  0.4351  11.00000  0.05    0.38
Q10   1   0.1088  0.2973  0.7008  11.00000  0.05    0.36
Q11   1   0.4871  0.5163  0.3851  11.00000  0.05    0.35
Q12   1   0.1881  0.4650  0.7786  11.00000  0.05    0.33
Q13   1   0.2327  0.2393  0.5813  11.00000  0.05    0.31
Q14   1   0.1719  0.2870  0.8549  11.00000  0.05    0.31
Q15   1   0.2386  0.5793  0.8043  11.00000  0.05    0.31
Q16   1   0.4716  0.4202  0.3457  11.00000  0.05    0.31
Q17   1   0.3715  0.5254  0.4206  11.00000  0.05    0.31
Q18   1   0.3408  0.6252  0.8954  11.00000  0.05    0.30
Q19   1   0.0155  0.2782  0.9649  11.00000  0.05    0.30
Q20   1   0.1808  0.6964  0.7024  11.00000  0.05    0.29
;
data_global
_journal_date_recd_electronic     2011-09-26
_journal_date_accepted     2011-10-25
_journal_name_full     'Acta Crystallographica, Section E'
_journal_year     2011
_journal_volume     67
_journal_issue     11
_journal_page_first     m1632
_journal_page_last     m1632
_journal_paper_category     QM
_journal_coeditor_code     NC2249
_publ_contact_author_name     'T. Hamaguchi'
_publ_contact_author_address
;
Department of Chemistry
Faculty of Science
Fukuoka University
8-19-1 Nanakuma
Jonan-ku
Fukuoka 814-0180
Japan
;
_publ_contact_author_email     'thama@fukuoka-u.ac.jp'
_publ_contact_author_fax     '+81-92-865-6030'
_publ_contact_author_phone     '+81-92-871-6631 ex6213'
_publ_section_title
;
Tris(pyridin-2-ylmethanol)nickel(II) hexafluoridophosphate trifluoroacetate
;
loop_
    _publ_author_name
    _publ_author_address
    'Hamaguchi, Tomohiko'
;
Department of Chemistry
Faculty of Science
Fukuoka University
8-19-1 Nanakuma
Jonan-ku
Fukuoka 814-0180
Japan
;
    'Nagata, Tomoko'
;
Department of Chemistry
Faculty of Science
Fukuoka University
8-19-1 Nanakuma
Jonan-ku
Fukuoka 814-0180
Japan
;
    'Kawata, Satoshi'
;
Department of Chemistry
Faculty of Science
Fukuoka University
8-19-1 Nanakuma
Jonan-ku
Fukuoka 814-0180
Japan
;
    'Ando, Isao'
;
Department of Chemistry
Faculty of Science
Fukuoka University
8-19-1 Nanakuma
Jonan-ku
Fukuoka 814-0180
Japan
;
