# Supplementary material for: Tris(pyridin-2-yl­methanol)nickel(II) hexa­fluoridophosphate trifluoro­acetate
Source: Acta Crystallogr Sect E Struct Rep Online. 2011 Oct 29;67(Pt 11):m1632. doi: 10.1107/S160053681104431X (PMC3247549; doi:10.1107/S160053681104431X)
Supplement: Supplementary file 2 [file e-67-m1632-Isup2.hkl]

# 
# h,k,l, Fc-squared, Fo-squared, sigma(Fo-squared) and status flag 
# 
data_I
_shelx_title ' ' 
_shelx_refln_list_code          4 
_shelx_F_calc_maximum      157.37 
_exptl_crystal_F_000       652.00 
_reflns_d_resolution_high  0.7701 
 
loop_ 
 _symmetry_equiv_pos_as_xyz 
 'x, y, z' 
 '-x, -y, -z' 
 
_cell_length_a     9.6381 
_cell_length_b    11.9668 
_cell_length_c    11.9892 
_cell_angle_alpha 109.950 
_cell_angle_beta   95.348 
_cell_angle_gamma 101.411 
 
_shelx_F_squared_multiplier     1.000 
 
loop_ 
 _refln_index_h 
 _refln_index_k 
 _refln_index_l 
 _refln_F_squared_calc 
 _refln_F_squared_meas 
 _refln_F_squared_sigma 
 _refln_observed_status 
   2   0   0     3665.06     4065.71     56.32 o 
   3   0   0       83.42       68.82      0.97 o 
   4   0   0     5985.53     6547.47    145.94 o 
   5   0   0     5933.65     6043.66     68.81 o 
   6   0   0        5.77        5.75      0.51 o 
   7   0   0        5.24        8.81      0.68 o 
   8   0   0      647.14      622.70     13.14 o 
   9   0   0      500.18      499.94     11.83 o 
  10   0   0       49.38       57.77      6.60 o 
  11   0   0       25.41       32.67      6.66 o 
  12   0   0       84.50       85.55      6.46 o 
 -12   1   0      375.95      401.98     17.56 o 
 -11   1   0      570.63      591.96     15.89 o 
 -10   1   0      453.61      465.03     12.07 o 
  -9   1   0      333.63      326.69     11.07 o 
  -8   1   0      157.94      161.31      5.03 o 
  -7   1   0     2307.88     2347.19     21.26 o 
  -6   1   0     4683.07     5139.69     53.81 o 
  -5   1   0       21.92       28.98      0.82 o 
  -4   1   0     1496.29     1425.89     22.81 o 
  -3   1   0      156.83      158.96      1.61 o 
  -2   1   0    16203.09    18402.38    307.93 o 
   1   1   0     8623.52     9482.19     93.66 o 
   2   1   0      115.55      114.84      1.71 o 
   3   1   0      442.25      399.31      2.63 o 
   4   1   0      574.63      605.82      5.97 o 
   5   1   0      220.63      195.92      1.65 o 
   6   1   0     5437.00     5647.67     67.28 o 
   7   1   0      221.15      210.88      2.97 o 
   8   1   0      257.52      248.65      4.82 o 
   9   1   0      232.02      220.41      7.13 o 
  10   1   0      149.79      141.76      6.38 o 
  11   1   0       34.13       43.92      4.70 o 
 -12   2   0      200.04      201.13     12.53 o 
 -11   2   0      132.83      133.28      6.62 o 
 -10   2   0      344.45      370.33     10.09 o 
  -9   2   0      449.69      445.40     13.00 o 
  -8   2   0      245.14      218.71      4.03 o 
  -7   2   0        3.74        8.05      0.71 o 
  -6   2   0     3758.13     3698.76     37.16 o 
  -5   2   0     3264.78     3332.58     40.17 o 
  -4   2   0     1047.09     1037.82      9.92 o 
  -3   2   0       94.91       65.90      1.54 o 
  -2   2   0       90.47      105.63      7.80 o 
  -1   2   0    14290.77    14799.78    247.55 o 
   0   2   0     4679.86     4825.02     58.28 o 
   1   2   0     5007.07     5491.26    112.06 o 
   2   2   0      132.51      128.97      1.24 o 
   3   2   0      393.42      420.19      3.53 o 
   4   2   0     3223.72     3085.27     26.11 o 
   5   2   0      804.18      870.69      6.74 o 
   6   2   0      256.11      281.35      2.88 o 
   7   2   0     1625.60     1534.72     15.29 o 
   8   2   0        8.32        8.13      0.33 o 
   9   2   0       35.11       45.19      4.04 o 
  10   2   0       34.82       30.09      6.12 o 
  11   2   0       48.38       54.81      5.45 o 
 -12   3   0      414.72      426.14     17.24 o 
 -11   3   0        4.30        4.56      4.26 o 
 -10   3   0      158.29      118.53     17.98 o 
  -9   3   0       85.09       90.72      3.80 o 
  -8   3   0      382.72      385.63      3.98 o 
  -7   3   0      433.79      470.62      9.61 o 
  -6   3   0        3.86        4.55      0.75 o 
  -5   3   0     4241.32     4359.01     65.18 o 
  -4   3   0      898.64      843.73      8.70 o 
  -3   3   0     2484.49     2311.26     38.88 o 
  -2   3   0      585.36      553.82      5.30 o 
  -1   3   0     1920.74     2065.61     22.40 o 
   0   3   0        3.33       19.83      9.76 o 
   1   3   0      152.35      138.63      3.29 o 
   2   3   0       21.25       13.09      0.61 o 
   3   3   0      529.70      613.39      4.76 o 
   4   3   0      808.81      845.12      6.71 o 
   5   3   0     1649.94     1594.27     13.21 o 
   6   3   0       39.91       56.65      1.21 o 
   7   3   0      417.45      420.27      5.08 o 
   8   3   0       93.68       95.13      3.77 o 
   9   3   0        1.18        3.70      1.72 o 
  10   3   0      128.74      134.90      7.04 o 
  11   3   0       12.54       14.16      6.36 o 
 -12   4   0      112.52      124.80      9.99 o 
 -11   4   0      269.77      276.99     12.47 o 
 -10   4   0      392.60      385.44      5.53 o 
  -9   4   0       35.11       37.72      1.27 o 
  -8   4   0       22.35       24.34      1.41 o 
  -7   4   0        3.16        3.87      1.02 o 
  -6   4   0      653.77      618.41     16.23 o 
  -5   4   0     4556.19     4622.95     60.68 o 
  -4   4   0      352.30      393.27      6.28 o 
  -3   4   0     1906.82     1870.33     26.69 o 
  -2   4   0      160.79      188.13      3.92 o 
  -1   4   0     1893.65     1820.85     20.16 o 
   0   4   0       40.07       41.77      0.99 o 
   1   4   0     1419.79     1279.10     13.84 o 
   2   4   0      696.20      662.01      6.07 o 
   3   4   0      803.28      693.47      6.63 o 
   4   4   0      143.38      104.17      2.11 o 
   5   4   0       19.50       11.93      1.02 o 
   6   4   0      673.95      638.32      8.17 o 
   7   4   0       10.68       13.87      0.96 o 
   8   4   0      122.35      131.36      1.95 o 
   9   4   0       46.35       57.68      5.07 o 
  10   4   0        0.85       -0.35      2.03 o 
 -12   5   0       33.70       28.89      6.63 o 
 -11   5   0        8.31        8.62      3.00 o 
 -10   5   0      504.94      503.72     13.67 o 
  -9   5   0       28.17       25.34      2.91 o 
  -8   5   0      160.96      158.87      6.13 o 
  -7   5   0       22.61       22.96      1.44 o 
  -6   5   0     1124.75     1108.31     13.04 o 
  -5   5   0     2210.81     2195.62     37.20 o 
  -4   5   0     1813.37     1691.03     20.05 o 
  -3   5   0       55.44       82.83      2.82 o 
  -2   5   0      329.95      339.71      5.48 o 
  -1   5   0     3291.16     3090.30     39.43 o 
   0   5   0      395.45      324.17      3.99 o 
   1   5   0     2976.98     2828.08     38.28 o 
   2   5   0      114.64      139.02      2.74 o 
   3   5   0      759.50      840.27     12.02 o 
   4   5   0     1349.27     1324.04     13.60 o 
   5   5   0      723.65      683.09     11.88 o 
   6   5   0      143.61      145.14      2.13 o 
   7   5   0        1.08        2.45      0.96 o 
   8   5   0       21.36       18.85      1.27 o 
   9   5   0      328.96      314.33     10.47 o 
  10   5   0       40.62       31.49      4.79 o 
 -12   6   0      133.18      134.15     10.37 o 
 -11   6   0       13.96       11.87      3.16 o 
 -10   6   0      174.09      184.55      7.42 o 
  -9   6   0      160.60      162.99      7.56 o 
  -8   6   0       29.64       24.78      1.90 o 
  -7   6   0     1238.17     1202.13     24.23 o 
  -6   6   0      423.85      476.71      7.18 o 
  -5   6   0      197.12      228.87      4.19 o 
  -4   6   0     2639.16     2548.71     74.54 o 
  -3   6   0      253.00      214.17      5.47 o 
  -2   6   0     2080.92     1928.95     24.09 o 
  -1   6   0      148.17      133.43      2.43 o 
   0   6   0      672.47      587.32      7.22 o 
   1   6   0     1652.73     1577.91     28.71 o 
   2   6   0     3133.35     3131.77     34.21 o 
   3   6   0      538.80      501.73      5.93 o 
   4   6   0       15.83       25.58      1.12 o 
   5   6   0      634.68      605.84      8.20 o 
   6   6   0       48.91       45.78      2.30 o 
   7   6   0      467.54      446.86      5.86 o 
   8   6   0        0.21        0.57      0.94 o 
   9   6   0        1.30       -1.34      2.60 o 
 -12   7   0        9.69       12.40      5.62 o 
 -11   7   0      175.31      170.19     12.87 o 
 -10   7   0       36.74       36.13      3.00 o 
  -9   7   0      878.90      858.37     12.00 o 
  -8   7   0       33.48       37.66      1.86 o 
  -7   7   0       48.41       47.21      2.52 o 
  -6   7   0     2647.77     2673.96     40.14 o 
  -5   7   0      199.42      179.74      3.62 o 
  -4   7   0     1063.53     1028.95     12.96 o 
  -3   7   0       34.25       24.65      1.59 o 
  -2   7   0      232.25      198.26      3.35 o 
  -1   7   0     4821.42     4534.53     64.09 o 
   0   7   0     1589.85     1586.20     20.23 o 
   1   7   0      190.87      177.55      4.45 o 
   2   7   0     1687.32     1697.34     18.52 o 
   3   7   0     1449.46     1336.42     14.73 o 
   4   7   0      892.57      868.07     10.44 o 
   5   7   0       59.22       63.33      3.25 o 
   6   7   0       11.03        7.74      1.24 o 
   7   7   0       58.60       63.15      2.66 o 
   8   7   0      533.89      508.16      9.68 o 
   9   7   0        5.63        8.86      3.71 o 
 -11   8   0      203.41      198.54      7.56 o 
 -10   8   0      315.96      301.65      7.52 o 
  -9   8   0        6.04        2.00      1.53 o 
  -8   8   0      684.72      655.37     11.90 o 
  -7   8   0      169.59      163.67      4.60 o 
  -6   8   0      187.44      202.38      4.35 o 
  -5   8   0      434.07      408.76      6.18 o 
  -4   8   0       26.01       25.38      2.54 o 
  -3   8   0     1136.76     1042.94     13.77 o 
  -2   8   0        7.11        7.03      1.38 o 
  -1   8   0       21.70       25.51      1.97 o 
   0   8   0     3293.82     3269.26     45.88 o 
   1   8   0      607.28      612.46      8.69 o 
   2   8   0     1369.52     1360.42     15.15 o 
   3   8   0      390.28      377.59      6.28 o 
   4   8   0      568.28      583.93      8.07 o 
   5   8   0       23.32       21.98      1.87 o 
   6   8   0      397.19      389.79      8.75 o 
   7   8   0       14.74       14.10      1.54 o 
   8   8   0      131.38      126.32      7.44 o 
 -11   9   0       62.05       68.79      5.62 o 
 -10   9   0      494.87      461.08     13.71 o 
  -9   9   0      135.33      149.83      6.60 o 
  -8   9   0       23.10       19.76      2.71 o 
  -7   9   0      911.05      864.64     14.46 o 
  -6   9   0        0.61        0.54      1.18 o 
  -5   9   0       80.96       74.14      5.16 o 
  -4   9   0      165.03      169.08      5.76 o 
  -3   9   0       63.09       65.99      4.27 o 
  -2   9   0     2384.52     2318.99     75.75 o 
  -1   9   0       23.15       25.38      2.86 o 
   0   9   0      230.48      212.29      4.42 o 
   1   9   0        4.17        4.12      2.05 o 
   2   9   0      125.92      120.96      3.40 o 
   3   9   0       19.24       21.67      2.01 o 
   4   9   0        3.98        3.75      1.25 o 
   5   9   0       39.24       39.30      2.08 o 
   6   9   0      269.06      288.94      7.51 o 
   7   9   0      242.36      226.57     10.39 o 
 -10  10   0        0.95        1.12      1.93 o 
  -9  10   0      117.36      121.28      4.18 o 
  -8  10   0        0.21        0.63      1.62 o 
  -7  10   0        8.14        9.97      2.01 o 
  -6  10   0       84.52       83.90      3.55 o 
  -5  10   0        4.27        6.53      2.19 o 
  -4  10   0      373.00      374.08      7.41 o 
  -3  10   0      477.36      455.34     22.57 o 
  -2  10   0        3.68        4.56      1.75 o 
  -1  10   0       70.97       64.53      4.10 o 
   0  10   0       15.37       15.66      2.38 o 
   1  10   0        7.89        8.40      1.85 o 
   2  10   0      453.44      463.83      9.78 o 
   3  10   0       94.75       87.85      3.05 o 
   4  10   0       85.07       95.03      4.18 o 
   5  10   0        2.21        5.21      1.97 o 
   6  10   0       35.57       37.46      2.98 o 
 -10  11   0       48.88       57.76      3.62 o 
  -9  11   0       12.24       15.17      2.52 o 
  -8  11   0      204.76      194.98     14.09 o 
  -7  11   0       28.50       25.19      2.78 o 
  -6  11   0       43.67       63.28      3.52 o 
  -5  11   0       77.49       84.33      5.79 o 
  -4  11   0       73.20       86.04      3.39 o 
  -3  11   0      603.31      565.86     10.69 o 
  -2  11   0       75.91       77.19     11.65 o 
  -1  11   0        2.39        2.10      2.70 o 
   0  11   0      167.77      169.88      4.68 o 
   1  11   0       18.65       14.14      3.65 o 
   2  11   0      126.87      132.15      5.09 o 
   3  11   0        0.84        3.71      2.14 o 
   4  11   0       50.13       38.48      2.74 o 
   5  11   0       65.60       75.15      4.39 o 
  -9  12   0        1.12        1.30      1.93 o 
  -8  12   0       55.88       63.03      5.82 o 
  -7  12   0        3.44        2.49      2.90 o 
  -6  12   0       24.35       27.72      4.07 o 
  -5  12   0      125.36      119.96      4.30 o 
  -4  12   0       21.42       24.51      3.12 o 
  -3  12   0      109.86      101.68      6.04 o 
  -2  12   0      247.24      245.46      7.02 o 
  -1  12   0       11.23       14.09      2.75 o 
   0  12   0      185.64      175.36      6.93 o 
   1  12   0       75.69       90.13      3.62 o 
   2  12   0        2.48        3.91      1.81 o 
   3  12   0      488.43      507.12     15.97 o 
   4  12   0      107.29      110.95      4.24 o 
  -8  13   0       58.14       49.17      3.49 o 
  -7  13   0       97.95      107.38     10.85 o 
  -6  13   0        6.16        7.21      2.25 o 
  -5  13   0      186.85      179.92     12.93 o 
  -4  13   0      304.92      320.39     16.42 o 
  -3  13   0        2.12        2.92      2.38 o 
  -2  13   0        3.09        6.73      2.81 o 
  -1  13   0       14.31       15.84      3.40 o 
   0  13   0        3.55        2.07      1.58 o 
   1  13   0      219.06      225.17      5.91 o 
   2  13   0       26.58       26.19      2.87 o 
  -6  14   0      197.87      208.06      8.30 o 
  -5  14   0       58.08       54.46      4.88 o 
  -4  14   0       76.96       87.42      5.64 o 
  -3  14   0      267.19      279.17      7.96 o 
  -2  14   0       29.26       34.24      4.39 o 
  -1  14   0      134.22      145.59      7.59 o 
   0  14   0      120.52      116.98      7.12 o 
  -1 -14   1       80.24       82.34      5.55 o 
   0 -14   1      309.67      308.09     12.86 o 
   1 -14   1        2.35        0.72      2.08 o 
   2 -14   1        1.16        2.69      2.59 o 
   3 -14   1      132.13      133.87      5.39 o 
   4 -14   1      131.98      119.92      5.27 o 
   5 -14   1      308.94      288.05      9.55 o 
   6 -14   1       21.93       20.76      3.61 o 
  -3 -13   1      316.18      331.58     10.07 o 
  -2 -13   1       36.74       43.33      2.78 o 
  -1 -13   1        7.87        5.96      2.36 o 
   0 -13   1       20.71       22.36      2.93 o 
   1 -13   1      345.47      348.67     10.13 o 
   2 -13   1       43.80       40.11      4.95 o 
   3 -13   1      134.45      135.26      5.66 o 
   4 -13   1        1.70        1.28      1.73 o 
   5 -13   1      284.92      289.73      9.63 o 
   6 -13   1      119.21      112.87      6.56 o 
   7 -13   1       72.54       71.56      5.67 o 
   8 -13   1       20.04       22.57      2.78 o 
  -4 -12   1       82.45       84.45      3.47 o 
  -3 -12   1        2.50        3.49      1.52 o 
  -2 -12   1      145.99      157.23      4.53 o 
  -1 -12   1       20.88       18.75      2.58 o 
   0 -12   1       11.63       10.34      2.88 o 
   1 -12   1       46.28       39.00      7.80 o 
   2 -12   1        0.81        2.66      1.66 o 
   3 -12   1      377.27      363.83     10.97 o 
   4 -12   1      120.94      119.96      4.86 o 
   5 -12   1        3.90        6.12      1.89 o 
   6 -12   1        5.72        5.59      2.24 o 
   7 -12   1      112.04      117.33      5.21 o 
   8 -12   1       51.16       57.24      4.91 o 
   9 -12   1      122.65      113.57      6.07 o 
  -6 -11   1        0.57        2.04      1.56 o 
  -5 -11   1       21.18       15.91      1.86 o 
  -4 -11   1       75.48       81.17      3.44 o 
  -3 -11   1        0.47        1.60      1.33 o 
  -2 -11   1      452.95      449.57     11.32 o 
  -1 -11   1      384.42      411.36      9.48 o 
   0 -11   1       11.46        8.42      1.84 o 
   1 -11   1      683.65      683.24     12.12 o 
   2 -11   1      138.31      128.58      5.66 o 
   3 -11   1      374.96      369.44      7.12 o 
   4 -11   1      277.74      267.90      6.62 o 
   5 -11   1       39.55       34.38      2.44 o 
   6 -11   1        1.02        0.67      1.52 o 
   7 -11   1       10.86       21.82      2.62 o 
   8 -11   1       14.39       15.51      3.13 o 
   9 -11   1       84.47       89.07      3.47 o 
  10 -11   1        1.24        4.38      2.77 o 
  -7 -10   1      115.37      114.99      3.45 o 
  -6 -10   1      143.15      138.94      5.15 o 
  -5 -10   1       14.64       14.02      2.99 o 
  -4 -10   1        1.91        2.62      1.42 o 
  -3 -10   1       56.65       68.37      3.73 o 
  -2 -10   1      190.13      189.64      4.34 o 
  -1 -10   1      375.04      358.05      5.68 o 
   0 -10   1       28.85       31.77      2.16 o 
   1 -10   1       15.33       10.61      1.97 o 
   2 -10   1     1448.98     1458.83     21.91 o 
   3 -10   1       52.22       48.49      3.61 o 
   4 -10   1      128.10      132.12      3.52 o 
   5 -10   1       33.76       35.50      5.32 o 
   6 -10   1      134.32      137.50      4.16 o 
   7 -10   1      222.88      222.62      5.40 o 
   8 -10   1       11.20       10.54      2.05 o 
   9 -10   1       36.47       35.55      2.28 o 
  10 -10   1      173.16      161.38      8.46 o 
  -7  -9   1        2.96        7.07      1.78 o 
  -6  -9   1       18.06       19.29      2.33 o 
  -5  -9   1      262.66      269.49      4.34 o 
  -4  -9   1      553.36      556.08     10.04 o 
  -3  -9   1      129.03      133.15      3.41 o 
  -2  -9   1       31.91       33.59      1.76 o 
  -1  -9   1        2.37        1.09      0.93 o 
   0  -9   1     2353.34     2245.54     43.60 o 
   1  -9   1       26.66       27.31      1.78 o 
   2  -9   1       85.81       88.53      3.18 o 
   3  -9   1      229.84      212.98      4.66 o 
   4  -9   1        1.21        0.51      0.96 o 
   5  -9   1     1838.87     1781.86     24.69 o 
   6  -9   1        8.07       10.98      1.49 o 
   7  -9   1       86.78       92.02      4.00 o 
   8  -9   1      488.15      440.99      7.88 o 
   9  -9   1      448.70      440.00      8.06 o 
  10  -9   1      153.86      147.33      7.37 o 
  11  -9   1      134.71      119.78      6.85 o 
  -8  -8   1      123.17      146.22      7.59 o 
  -7  -8   1      477.66      483.39      7.58 o 
  -6  -8   1      119.90      118.46      7.17 o 
  -5  -8   1        4.08        2.89      0.98 o 
  -4  -8   1      284.62      296.95      4.78 o 
  -3  -8   1        0.56        4.36      1.45 o 
  -2  -8   1     1297.03     1261.26     14.13 o 
  -1  -8   1      110.18      101.24      2.97 o 
   0  -8   1       16.78       19.96      1.58 o 
   1  -8   1     1829.14     1785.24     24.14 o 
   2  -8   1      213.46      195.74      3.61 o 
   3  -8   1      383.92      392.42      6.32 o 
   4  -8   1      298.60      272.13      6.84 o 
   5  -8   1       28.91       19.96      2.26 o 
   6  -8   1     2886.74     2630.53     37.35 o 
   7  -8   1       95.16       91.96      2.95 o 
   8  -8   1      208.08      187.96      8.00 o 
   9  -8   1      577.24      553.45     11.83 o 
  10  -8   1      104.34       95.05      3.75 o 
  11  -8   1      308.41      279.23      9.15 o 
  -9  -7   1       29.92       34.63      4.78 o 
  -8  -7   1        0.26       -0.39      1.01 o 
  -7  -7   1      253.18      260.31      4.57 o 
  -6  -7   1     1117.68     1060.58     15.14 o 
  -5  -7   1      714.95      696.96     14.86 o 
  -4  -7   1      136.09      131.08      2.29 o 
  -3  -7   1      720.76      703.74     13.67 o 
  -2  -7   1     1094.94     1120.70     12.23 o 
  -1  -7   1     7393.79     7024.66    107.02 o 
   0  -7   1     3080.49     2995.78    105.53 o 
   1  -7   1      855.62      841.64     18.57 o 
   2  -7   1      753.53      767.36     10.07 o 
   3  -7   1      951.83      946.65     12.32 o 
   4  -7   1     4584.99     4520.90     63.66 o 
   5  -7   1        1.51        0.76      1.54 o 
   6  -7   1        2.56        4.30      1.50 o 
   7  -7   1     1062.23     1006.26     14.19 o 
   8  -7   1      459.07      457.60      6.96 o 
   9  -7   1      143.64      149.91      4.35 o 
  10  -7   1       93.41      110.73      3.67 o 
  11  -7   1       15.62       14.12      1.91 o 
  12  -7   1      134.86      132.12      7.16 o 
  -9  -6   1      101.16      113.17      6.56 o 
  -8  -6   1      432.99      412.31      5.50 o 
  -7  -6   1      359.33      356.43      5.32 o 
  -6  -6   1       82.34       86.29      2.11 o 
  -5  -6   1     1544.02     1493.35     16.07 o 
  -4  -6   1      498.37      496.12      8.40 o 
  -3  -6   1     2334.17     2201.29     23.02 o 
  -2  -6   1       52.24       31.17      3.66 o 
  -1  -6   1        2.13        5.02      1.23 o 
   0  -6   1     4370.68     4011.98     73.35 o 
   1  -6   1       26.75       46.50      1.67 o 
   2  -6   1      383.29      378.38      7.77 o 
   3  -6   1     2085.10     1995.43     24.78 o 
   4  -6   1      115.39      129.38      2.61 o 
   5  -6   1     2188.31     1941.44     24.49 o 
   6  -6   1      100.87       80.70      2.16 o 
   7  -6   1      133.29      127.02      5.96 o 
   8  -6   1        1.90        2.07      1.10 o 
   9  -6   1       53.33       51.13      2.83 o 
  10  -6   1      184.92      181.87      3.58 o 
  11  -6   1       85.99       99.97      8.29 o 
  12  -6   1       10.16       10.93      3.40 o 
 -10  -5   1      126.71      114.93      6.07 o 
  -9  -5   1       34.69       29.23      3.50 o 
  -8  -5   1      345.27      360.85      4.30 o 
  -7  -5   1      295.67      275.10      3.27 o 
  -6  -5   1     1308.89     1254.04     19.01 o 
  -5  -5   1       41.31       46.01      1.86 o 
  -4  -5   1      854.77      856.04      8.77 o 
  -3  -5   1      494.40      479.57      7.95 o 
  -2  -5   1      846.25      735.49      9.03 o 
  -1  -5   1     1220.15     1142.00     12.69 o 
   0  -5   1       67.17       81.19      2.43 o 
   1  -5   1     1204.35     1055.30     12.01 o 
   2  -5   1       24.80       37.54      1.10 o 
   3  -5   1      393.28      304.82      3.68 o 
   4  -5   1      205.24      218.99      5.07 o 
   5  -5   1       93.86       87.23      1.87 o 
   6  -5   1      615.36      581.20     14.30 o 
   7  -5   1        7.56       12.81      1.91 o 
   8  -5   1        2.73        1.46      1.15 o 
   9  -5   1        3.07        2.68      1.13 o 
  10  -5   1        1.72        1.60      0.97 o 
  11  -5   1      445.11      466.16     12.36 o 
  12  -5   1        1.60        0.53      2.30 o 
 -10  -4   1      486.40      485.57     11.42 o 
  -9  -4   1       31.41       34.37      3.43 o 
  -8  -4   1      576.56      531.83     10.89 o 
  -7  -4   1      134.13      138.60      1.73 o 
  -6  -4   1      343.51      311.93      3.11 o 
  -5  -4   1     1386.34     1406.09     11.77 o 
  -4  -4   1      468.41      378.09      4.16 o 
  -3  -4   1      129.91      107.30      2.25 o 
  -2  -4   1      476.07      509.67      5.06 o 
  -1  -4   1     3018.66     2756.98     52.85 o 
   0  -4   1     2127.53     1858.62     20.57 o 
   1  -4   1      110.75       98.48      1.43 o 
   2  -4   1       92.95       88.21      1.32 o 
   3  -4   1      269.47      266.05      4.81 o 
   4  -4   1      179.65      254.42      2.96 o 
   5  -4   1      535.48      527.58      5.95 o 
   6  -4   1      131.94      124.63      2.64 o 
   7  -4   1      333.93      330.68      5.00 o 
   8  -4   1       84.32       79.94      1.60 o 
   9  -4   1       43.20       51.42      1.52 o 
  10  -4   1       12.05        8.89      0.96 o 
  11  -4   1       74.48       75.60      5.04 o 
  12  -4   1       65.03       70.15      5.31 o 
 -11  -3   1        2.80        1.76      2.93 o 
 -10  -3   1       80.95       80.61      5.60 o 
  -9  -3   1       46.71       63.99      3.74 o 
  -8  -3   1      167.20      141.17      3.82 o 
  -7  -3   1     1170.65     1153.12     12.14 o 
  -6  -3   1        1.80        2.42      0.39 o 
  -5  -3   1      216.98      222.91      2.03 o 
  -4  -3   1       26.47       15.01      0.56 o 
  -3  -3   1      808.05      942.73      8.06 o 
  -2  -3   1      311.42      368.70      5.37 o 
  -1  -3   1      478.17      474.76      6.76 o 
   0  -3   1       10.88       10.60      0.59 o 
   1  -3   1    14381.09    15554.56    259.50 o 
   2  -3   1     4009.08     4352.67     53.81 o 
   3  -3   1      297.27      297.88      3.13 o 
   4  -3   1      149.72      175.29      1.99 o 
   5  -3   1     6643.32     7121.58    102.04 o 
   6  -3   1        2.44        0.59      0.73 o 
   7  -3   1     2036.11     2034.20     20.01 o 
   8  -3   1       13.80       13.28      1.72 o 
   9  -3   1       20.21       22.66      1.05 o 
  10  -3   1      258.84      249.19      4.67 o 
  11  -3   1       62.10       66.14      7.08 o 
  12  -3   1       68.11       64.66      5.41 o 
 -11  -2   1      178.16      196.96     12.19 o 
 -10  -2   1        4.27        4.34      4.21 o 
  -9  -2   1       87.08       73.80      4.54 o 
  -8  -2   1      118.18      119.35      3.40 o 
  -7  -2   1       73.91       81.06      2.96 o 
  -6  -2   1     2284.23     2332.88     21.87 o 
  -5  -2   1       65.20       85.96      0.83 o 
  -4  -2   1     1833.27     1878.01     22.36 o 
  -3  -2   1      160.57      140.53      2.01 o 
  -2  -2   1     2059.38     2072.74     29.01 o 
  -1  -2   1    10805.49    11713.63    143.84 o 
   0  -2   1       52.23       37.87      0.55 o 
   1  -2   1     1179.49     1299.54     13.15 o 
   2  -2   1     1240.39     1237.62     15.22 o 
   3  -2   1      809.33      755.91     10.09 o 
   4  -2   1     1114.64     1130.56     14.37 o 
   5  -2   1     1918.35     1979.89     23.51 o 
   6  -2   1     1672.36     1742.51     16.12 o 
   7  -2   1       24.45       29.28      0.91 o 
   8  -2   1      669.89      698.85      9.41 o 
   9  -2   1       29.77       35.70      1.27 o 
  10  -2   1      128.10       96.94      9.63 o 
  11  -2   1      484.12      508.08     17.32 o 
  12  -2   1       24.06       30.45      4.50 o 
 -11  -1   1       22.61       26.42      4.35 o 
 -10  -1   1        5.01        6.96      2.78 o 
  -9  -1   1        5.97        5.22      2.32 o 
  -8  -1   1      135.00      138.30      5.01 o 
  -7  -1   1      119.23      118.72      2.86 o 
  -6  -1   1       36.52       44.63      1.66 o 
  -5  -1   1     3209.22     3289.51     43.10 o 
  -4  -1   1       10.94       16.80      1.28 o 
  -3  -1   1      255.47      196.15      1.36 o 
  -2  -1   1     3451.93     3774.53     66.65 o 
  -1  -1   1       27.86       26.72      0.44 o 
   2  -1   1      846.90      859.89     10.73 o 
   3  -1   1     1139.76     1110.21     13.25 o 
   4  -1   1     5149.23     5597.35    115.34 o 
   5  -1   1      752.76      737.53      6.15 o 
   6  -1   1     3625.86     3515.95     35.61 o 
   7  -1   1      460.01      481.89      5.43 o 
   8  -1   1      371.71      356.18      3.56 o 
   9  -1   1     1113.84     1039.34     10.05 o 
  10  -1   1      307.78      324.32     12.39 o 
  11  -1   1      686.35      653.71     17.00 o 
  12  -1   1        9.48       14.91      6.13 o 
 -12   0   1      257.55      283.79     15.11 o 
 -11   0   1      119.72      116.71      6.62 o 
 -10   0   1      172.13      150.27      9.03 o 
  -9   0   1        4.98        4.83      2.19 o 
  -8   0   1       19.75       18.57      2.44 o 
  -7   0   1     2586.84     2704.81     54.55 o 
  -6   0   1      385.96      391.73      7.66 o 
  -5   0   1     2521.05     2665.33     47.03 o 
  -4   0   1      284.84      291.29      5.67 o 
  -3   0   1     5651.97     6360.29    121.31 o 
  -2   0   1    12832.56    14220.54    178.10 o 
   1   0   1     1080.00     1122.05     13.87 o 
   2   0   1     5866.73     6529.69     59.89 o 
   3   0   1     1682.27     1722.23     12.69 o 
   4   0   1      980.65     1187.91     10.58 o 
   5   0   1       52.16       60.61      1.12 o 
   6   0   1      334.15      347.61      3.84 o 
   7   0   1     2438.51     2505.23     21.59 o 
   8   0   1      368.29      412.27      3.82 o 
   9   0   1      594.34      575.87     11.70 o 
  10   0   1       50.81       40.36      4.00 o 
  11   0   1       37.41       35.09      6.71 o 
 -12   1   1      150.68      146.33      7.96 o 
 -11   1   1      226.63      197.60     11.56 o 
 -10   1   1      221.67      197.61      7.08 o 
  -9   1   1      749.09      794.53     19.96 o 
  -8   1   1        0.11        1.25      2.39 o 
  -7   1   1       25.98       32.38      2.37 o 
  -6   1   1     1515.45     1501.21     16.83 o 
  -5   1   1       90.06      101.77      1.48 o 
  -4   1   1     2972.89     3141.82     28.25 o 
  -3   1   1      462.65      478.79      8.31 o 
  -2   1   1     1050.71      965.23     12.04 o 
  -1   1   1     4956.18     5560.10     68.48 o 
   0   1   1     1291.75     1411.96     13.21 o 
   1   1   1     5234.74     5829.46     83.78 o 
   2   1   1     6917.99     7702.32     75.22 o 
   3   1   1      520.98      501.69      3.63 o 
   4   1   1     1698.61     1584.19     12.27 o 
   5   1   1      730.20      712.79      5.53 o 
   6   1   1      599.95      643.89      9.07 o 
   7   1   1      314.87      283.19      4.81 o 
   8   1   1      232.51      240.49      2.92 o 
   9   1   1       25.66       32.54      2.37 o 
  10   1   1       84.24       81.92      5.29 o 
  11   1   1       98.70      101.89      9.36 o 
 -12   2   1      191.87      193.22      8.75 o 
 -11   2   1      602.86      599.00     15.73 o 
 -10   2   1       51.84       64.25      6.50 o 
  -9   2   1      372.39      367.43     11.96 o 
  -8   2   1     1476.21     1444.30     22.12 o 
  -7   2   1       96.39       78.86      1.55 o 
  -6   2   1      567.10      603.12     10.50 o 
  -5   2   1      621.01      615.22      5.77 o 
  -4   2   1      276.07      304.13      3.38 o 
  -3   2   1      922.92      894.42      8.44 o 
  -2   2   1     5756.80     5735.73    257.95 o 
  -1   2   1     4848.78     4890.77    104.80 o 
   0   2   1      827.73      772.91      7.46 o 
   1   2   1    21248.74    23157.65    432.82 o 
   2   2   1      583.06      567.70      7.19 o 
   3   2   1      824.82      828.81      6.67 o 
   4   2   1      407.07      497.99      4.87 o 
   5   2   1     1644.27     1648.19     15.86 o 
   6   2   1      748.89      761.79      6.60 o 
   7   2   1      307.29      297.39      3.10 o 
   8   2   1       76.79       92.07      3.39 o 
   9   2   1       16.36       13.92      1.00 o 
  10   2   1        2.56        4.33      2.76 o 
  11   2   1      121.33      127.31      7.36 o 
 -12   3   1       14.61       15.00      3.89 o 
 -11   3   1      120.45      115.09      6.18 o 
 -10   3   1      813.74      831.29     19.01 o 
  -9   3   1       38.41       36.38      4.35 o 
  -8   3   1       30.05       26.05      1.84 o 
  -7   3   1      280.45      305.88      6.39 o 
  -6   3   1       94.04      104.17      1.67 o 
  -5   3   1     2459.41     2424.99     27.53 o 
  -4   3   1     1937.34     1875.50     20.82 o 
  -3   3   1     2947.14     2747.58     31.76 o 
  -2   3   1       93.02       93.88      1.42 o 
  -1   3   1      472.48      477.35      6.59 o 
   0   3   1      235.19      198.84      4.12 o 
   1   3   1     2543.38     2591.05     30.35 o 
   2   3   1      279.57      338.64      3.25 o 
   3   3   1       16.00        5.03      0.96 o 
   4   3   1       41.69       36.21      1.68 o 
   5   3   1      572.26      576.36      5.27 o 
   6   3   1      241.06      237.91      2.73 o 
   7   3   1      226.98      252.63      3.71 o 
   8   3   1       34.55       34.70      1.33 o 
   9   3   1      171.29      175.85      8.43 o 
  10   3   1       26.34       25.25      3.29 o 
 -12   4   1       21.77       24.33      4.27 o 
 -11   4   1        0.80        7.05      4.59 o 
 -10   4   1      503.39      516.01      5.24 o 
  -9   4   1       50.13       50.76      1.81 o 
  -8   4   1      269.35      265.21      6.26 o 
  -7   4   1       55.54       61.17      1.62 o 
  -6   4   1        6.92        4.03      0.84 o 
  -5   4   1     1471.25     1516.97     39.74 o 
  -4   4   1     2812.05     2725.87     32.59 o 
  -3   4   1     1783.22     1891.49     21.55 o 
  -2   4   1      196.21      195.62      2.51 o 
  -1   4   1      464.33      429.56      8.81 o 
   0   4   1        0.13        5.25      1.44 o 
   1   4   1     1080.69      954.02     10.65 o 
   2   4   1      882.26      891.31     12.78 o 
   3   4   1       53.14       58.10      1.18 o 
   4   4   1      840.45      780.25      7.75 o 
   5   4   1      540.95      546.10      7.70 o 
   6   4   1      292.17      284.02      3.80 o 
   7   4   1      302.76      311.25      3.72 o 
   8   4   1      187.79      184.60      2.76 o 
   9   4   1      384.83      392.92      9.28 o 
  10   4   1      111.63       84.37     55.94 o 
 -12   5   1       83.12       74.63      5.90 o 
 -11   5   1       75.09       82.53      7.84 o 
 -10   5   1      217.59      204.02      7.40 o 
  -9   5   1      139.33      136.47      3.62 o 
  -8   5   1        3.15        2.06      0.97 o 
  -7   5   1      117.09      116.79      2.62 o 
  -6   5   1      233.36      196.01      3.46 o 
  -5   5   1       73.15       79.03      1.85 o 
  -4   5   1     2198.83     2087.47     26.21 o 
  -3   5   1     1076.97     1065.83     13.21 o 
  -2   5   1      122.99      140.46      4.47 o 
  -1   5   1     1190.53     1167.47     15.36 o 
   0   5   1        1.50        4.58      1.02 o 
   1   5   1     1068.35     1179.94     14.96 o 
   2   5   1     2913.94     2812.47     52.74 o 
   3   5   1        7.34        7.64      1.05 o 
   4   5   1     1080.45     1058.03     17.93 o 
   5   5   1      122.53      127.59      2.36 o 
   6   5   1     1058.52     1047.80     11.84 o 
   7   5   1      826.58      771.02      9.55 o 
   8   5   1      342.23      351.79      6.14 o 
   9   5   1       67.79       63.58      7.71 o 
  10   5   1        8.91        8.11      5.58 o 
 -12   6   1        8.47        8.25      3.40 o 
 -11   6   1       34.21       34.22      6.31 o 
 -10   6   1        0.46        0.80      1.21 o 
  -9   6   1       44.17       42.54      2.16 o 
  -8   6   1      501.24      478.66      9.47 o 
  -7   6   1        0.19        2.19      2.12 o 
  -6   6   1      303.69      241.65      4.51 o 
  -5   6   1     1193.20     1173.54     14.33 o 
  -4   6   1      869.57      997.94     40.14 o 
  -3   6   1      208.21      186.89      3.00 o 
  -2   6   1      115.73      110.41      2.26 o 
  -1   6   1      347.41      347.93     14.71 o 
   0   6   1     4882.80     4711.46     69.38 o 
   1   6   1        0.42        1.54      1.27 o 
   2   6   1      458.89      502.13      5.55 o 
   3   6   1     1184.86     1189.40     12.49 o 
   4   6   1      184.40      179.60      3.05 o 
   5   6   1      538.42      520.72      7.09 o 
   6   6   1       67.26       61.34      2.33 o 
   7   6   1       79.04       73.35      3.24 o 
   8   6   1      368.60      397.20      6.05 o 
   9   6   1        2.10       -0.13      3.41 o 
 -12   7   1        7.89       11.41      3.78 o 
 -11   7   1       52.10       48.18      8.69 o 
 -10   7   1      395.38      362.60     19.36 o 
  -9   7   1      542.67      508.89     14.93 o 
  -8   7   1      307.41      270.18      5.37 o 
  -7   7   1      169.93      164.96      3.53 o 
  -6   7   1      549.08      491.59      8.43 o 
  -5   7   1      137.46      131.45      2.72 o 
  -4   7   1      296.25      277.43      4.83 o 
  -3   7   1     1002.48      924.54     12.52 o 
  -2   7   1      447.91      420.11      5.99 o 
  -1   7   1      561.24      515.15      7.74 o 
   0   7   1       14.76       11.16      1.54 o 
   1   7   1     1819.92     1752.55     23.15 o 
   2   7   1       80.38       90.80      2.09 o 
   3   7   1      623.43      611.01      8.56 o 
   4   7   1       35.87       52.90      2.31 o 
   5   7   1      154.55      143.75      4.10 o 
   6   7   1      737.21      743.54     10.01 o 
   7   7   1        1.75        0.58      1.20 o 
   8   7   1      175.25      185.70      6.88 o 
 -11   8   1        7.85        3.81      1.64 o 
 -10   8   1      232.45      227.17      5.57 o 
  -9   8   1      379.53      357.80      6.43 o 
  -8   8   1        1.84        1.65      1.24 o 
  -7   8   1      155.52      133.66      3.13 o 
  -6   8   1      169.93      173.87      4.12 o 
  -5   8   1      448.43      416.55      6.42 o 
  -4   8   1      285.71      269.45      4.65 o 
  -3   8   1       23.19       24.82      2.53 o 
  -2   8   1      701.84      678.38     10.30 o 
  -1   8   1     2367.55     2223.62     30.57 o 
   0   8   1      751.42      682.48     10.60 o 
   1   8   1      537.21      538.96      8.89 o 
   2   8   1      383.02      415.80      6.91 o 
   3   8   1        7.29       11.20      1.72 o 
   4   8   1      272.10      271.39      4.70 o 
   5   8   1      128.89      127.23      3.21 o 
   6   8   1      138.45      142.59      4.46 o 
   7   8   1      296.20      303.11      9.06 o 
   8   8   1        9.60        9.63      5.89 o 
 -11   9   1       35.79       22.47      4.21 o 
 -10   9   1        0.29        0.57      1.04 o 
  -9   9   1      509.41      477.23     17.50 o 
  -8   9   1       81.79       89.55      4.16 o 
  -7   9   1      382.91      367.32      6.41 o 
  -6   9   1        2.80        2.92      1.98 o 
  -5   9   1       92.50       77.00      5.17 o 
  -4   9   1      474.06      442.22     11.08 o 
  -3   9   1      774.02      743.75     11.90 o 
  -2   9   1      164.09      150.05      4.31 o 
  -1   9   1       59.03       57.30      7.25 o 
   0   9   1        5.06       15.22      4.63 o 
   1   9   1      112.41      121.00      3.51 o 
   2   9   1      214.22      209.36      4.14 o 
   3   9   1       92.79       99.72      2.81 o 
   4   9   1      173.71      188.70      4.20 o 
   5   9   1      651.32      644.59     10.12 o 
   6   9   1       29.00       30.20      3.84 o 
   7   9   1      140.00      154.23      5.46 o 
 -10  10   1       31.15       29.27     18.29 o 
  -9  10   1       58.82       58.62      2.73 o 
  -8  10   1      193.22      177.20      4.95 o 
  -7  10   1       58.91       56.74      3.16 o 
  -6  10   1      391.72      381.47      9.05 o 
  -5  10   1      518.00      503.79     10.87 o 
  -4  10   1        0.14        0.34      1.18 o 
  -3  10   1      563.59      555.92     23.76 o 
  -2  10   1      222.51      215.00      7.84 o 
  -1  10   1       37.82       35.46      2.91 o 
   0  10   1        7.98        8.54      2.20 o 
   1  10   1      238.15      221.25      7.08 o 
   2  10   1       37.85       45.76      2.73 o 
   3  10   1      418.94      435.45      7.95 o 
   4  10   1        9.81       13.19      2.39 o 
   5  10   1       25.65       19.62      2.64 o 
   6  10   1       22.75       20.14      3.09 o 
 -10  11   1      113.91      109.71      4.52 o 
  -9  11   1        8.59        8.80      3.01 o 
  -8  11   1      113.01      116.98      4.02 o 
  -7  11   1       17.56       12.03      5.22 o 
  -6  11   1        7.26        1.84      1.82 o 
  -5  11   1      137.35      119.80      5.91 o 
  -4  11   1      188.54      200.24     14.90 o 
  -3  11   1       14.75       13.93      2.57 o 
  -2  11   1      281.04      288.89      6.41 o 
  -1  11   1      417.98      407.18     16.89 o 
   0  11   1       86.82       95.81      4.37 o 
   1  11   1      288.30      285.75      8.10 o 
   2  11   1        2.21        3.54      1.53 o 
   3  11   1      134.48      143.25      4.32 o 
   4  11   1      227.73      230.43      9.48 o 
   5  11   1       30.56       27.33      3.12 o 
  -9  12   1       52.42       47.31      4.83 o 
  -8  12   1        2.38        2.35      2.47 o 
  -7  12   1      137.30      140.61      5.52 o 
  -6  12   1        6.66        5.06      3.10 o 
  -5  12   1       44.43       42.24      3.71 o 
  -4  12   1      338.84      325.80      7.37 o 
  -3  12   1      220.64      209.68     10.94 o 
  -2  12   1      205.59      205.02      5.84 o 
  -1  12   1      166.43      169.79      6.31 o 
   0  12   1       35.29       40.24      3.73 o 
   1  12   1      122.14      121.85      3.91 o 
   2  12   1      158.60      175.28      5.61 o 
   3  12   1        0.25       -0.66      1.93 o 
  -7  13   1        7.10        0.22      2.51 o 
  -6  13   1      200.30      213.92      6.32 o 
  -5  13   1        3.04        3.47      3.35 o 
  -4  13   1       18.09       20.21      3.42 o 
  -3  13   1       85.59       80.10      9.81 o 
  -2  13   1      117.58      129.68      7.60 o 
  -1  13   1      216.89      232.29      7.98 o 
   0  13   1        0.77       -0.19      2.65 o 
   1  13   1        7.10        7.26      2.36 o 
  -5  14   1      114.53      112.59     15.59 o 
  -4  14   1        1.31        2.03      2.71 o 
  -3  14   1      225.31      244.59     17.21 o 
  -2  14   1        1.88        0.42      1.96 o 
  -1  14   1       21.88       24.28      3.53 o 
   2 -15   2       47.66       48.73      4.86 o 
   3 -15   2        3.83        7.06      3.25 o 
   4 -15   2        0.29       -1.21      2.40 o 
  -2 -14   2       48.93       47.93      3.44 o 
  -1 -14   2       48.42       51.37      3.44 o 
   0 -14   2       16.45       17.93      3.65 o 
   1 -14   2      539.90      514.72     16.49 o 
   2 -14   2        0.21        0.26      2.00 o 
   3 -14   2      411.74      426.45     22.46 o 
   4 -14   2        1.50        0.31      1.99 o 
   5 -14   2       14.88       16.44      4.39 o 
   6 -14   2      150.10      157.93      6.50 o 
   7 -14   2        8.55        7.80      3.87 o 
  -3 -13   2        0.08       -0.51      1.46 o 
  -2 -13   2       31.17       33.16      6.36 o 
  -1 -13   2      343.87      355.37      8.93 o 
   0 -13   2        7.04        9.48      2.41 o 
   1 -13   2      102.56       97.86      4.21 o 
   2 -13   2       77.19       66.66     10.33 o 
   3 -13   2       89.05       89.39      4.07 o 
   4 -13   2      434.10      425.63     10.89 o 
   5 -13   2        3.09        3.09      2.26 o 
   6 -13   2       11.69       15.76      2.49 o 
   7 -13   2       20.39       18.07      3.14 o 
   8 -13   2        7.23        3.08      4.42 o 
  -5 -12   2       55.35       59.45      3.10 o 
  -4 -12   2       62.25       70.22      3.10 o 
  -3 -12   2        6.51        6.33      2.06 o 
  -2 -12   2      277.15      272.64      7.20 o 
  -1 -12   2      139.19      155.66      5.39 o 
   0 -12   2      122.33      114.99      4.04 o 
   1 -12   2       38.42       38.58      4.20 o 
   2 -12   2      184.68      173.03      5.57 o 
   3 -12   2       26.72       22.93      2.89 o 
   4 -12   2      140.14      123.19      4.13 o 
   5 -12   2       57.47       68.86      7.89 o 
   6 -12   2        0.17        3.40      1.96 o 
   7 -12   2      312.73      306.43      8.98 o 
   8 -12   2       38.54       33.25     20.12 o 
   9 -12   2      214.92      216.82      7.90 o 
  -6 -11   2      191.26      195.25      7.32 o 
  -5 -11   2       10.38        8.62      2.36 o 
  -4 -11   2       91.58       98.03      3.25 o 
  -3 -11   2      308.75      309.38      6.12 o 
  -2 -11   2       23.16       24.87      2.46 o 
  -1 -11   2      323.46      334.01      5.30 o 
   0 -11   2      317.33      291.49      7.85 o 
   1 -11   2        6.03        5.59      1.61 o 
   2 -11   2       49.52       41.71      3.51 o 
   3 -11   2        7.71        6.89      2.34 o 
   4 -11   2       28.53       29.07      4.15 o 
   5 -11   2      143.00      143.20      4.66 o 
   6 -11   2      251.62      228.62      5.21 o 
   7 -11   2       49.18       50.03      2.77 o 
   8 -11   2      255.20      277.79      6.68 o 
   9 -11   2       76.73       86.04      5.03 o 
  10 -11   2      194.15      184.44      9.94 o 
  -7 -10   2        2.41        0.71      1.24 o 
  -6 -10   2       19.49       13.50      2.19 o 
  -5 -10   2      198.85      201.73      4.22 o 
  -4 -10   2       33.39       26.57      2.95 o 
  -3 -10   2      217.91      214.92      4.50 o 
  -2 -10   2      334.31      328.34      6.30 o 
  -1 -10   2       21.58       19.97      2.17 o 
   0 -10   2     1193.51     1214.66     25.43 o 
   1 -10   2      183.78      183.43     10.64 o 
   2 -10   2      289.98      307.25      7.07 o 
   3 -10   2      134.42      117.77      3.76 o 
   4 -10   2      152.69      164.74      4.43 o 
   5 -10   2      692.63      679.42     12.23 o 
   6 -10   2      340.63      349.14      8.04 o 
   7 -10   2      135.66      138.04      7.04 o 
   8 -10   2       12.81        6.79      1.56 o 
   9 -10   2      326.54      320.17      9.02 o 
  10 -10   2        3.87        1.48      2.94 o 
  -8  -9   2        6.92        2.73      4.90 o 
  -7  -9   2      378.43      365.27      6.16 o 
  -6  -9   2       18.82       14.65      2.40 o 
  -5  -9   2      337.39      320.90      5.05 o 
  -4  -9   2        3.94        3.50      1.09 o 
  -3  -9   2       11.78       17.94      1.71 o 
  -2  -9   2      196.08      216.58      3.65 o 
  -1  -9   2       90.44       82.38      2.04 o 
   0  -9   2        0.83        0.85      1.19 o 
   1  -9   2        3.01        2.82      1.76 o 
   2  -9   2      812.84      864.98     12.58 o 
   3  -9   2      755.56      760.07     11.26 o 
   4  -9   2      774.70      751.59     11.32 o 
   5  -9   2      111.74      103.11      6.56 o 
   6  -9   2      164.50      162.23      5.05 o 
   7  -9   2      498.70      537.70      9.06 o 
   8  -9   2       32.65       26.92      2.93 o 
   9  -9   2        7.78        8.01      3.32 o 
  10  -9   2       82.40       84.69      3.57 o 
  11  -9   2       45.83       44.37      3.34 o 
  -8  -8   2       48.15       52.36      5.21 o 
  -7  -8   2      206.79      197.43      9.95 o 
  -6  -8   2      291.47      322.05      4.71 o 
  -5  -8   2       30.51       29.70      4.82 o 
  -4  -8   2        2.83        4.03      1.04 o 
  -3  -8   2       56.84       62.62      1.86 o 
  -2  -8   2      206.92      210.11      5.04 o 
  -1  -8   2     2449.58     2387.85     58.87 o 
   0  -8   2       23.21       21.14      5.08 o 
   1  -8   2      482.15      476.74      7.87 o 
   2  -8   2      173.92      215.31      4.24 o 
   3  -8   2     1081.43     1082.22     14.61 o 
   4  -8   2     1663.70     1583.97     20.65 o 
   5  -8   2      528.56      558.18      8.59 o 
   6  -8   2      651.17      652.90     14.41 o 
   7  -8   2        8.45       10.06      1.33 o 
   8  -8   2      536.53      531.26     11.37 o 
   9  -8   2       56.41       41.75      4.28 o 
  10  -8   2       75.32       84.61      3.31 o 
  11  -8   2        3.27        1.66      1.29 o 
  -9  -7   2       61.83       58.13      5.62 o 
  -8  -7   2      351.54      348.18     14.47 o 
  -7  -7   2      402.06      376.34      5.36 o 
  -6  -7   2      123.38      117.38      2.65 o 
  -5  -7   2      557.34      553.95      7.12 o 
  -4  -7   2     1086.93     1071.37     12.22 o 
  -3  -7   2     4296.61     4201.44     68.88 o 
  -2  -7   2       47.74       40.94      1.93 o 
  -1  -7   2      591.32      610.69     13.09 o 
   0  -7   2      676.75      604.67      8.13 o 
   1  -7   2     4243.14     4184.55     58.20 o 
   2  -7   2     1542.96     1307.62     16.00 o 
   3  -7   2      152.65      171.38      2.96 o 
   4  -7   2      331.84      319.63      4.95 o 
   5  -7   2     1051.34      998.73     15.10 o 
   6  -7   2     1275.64     1261.99     17.56 o 
   7  -7   2      984.20      978.04     13.36 o 
   8  -7   2        1.90        2.12      2.10 o 
   9  -7   2       64.03       61.96      2.76 o 
  10  -7   2      127.84      141.22      4.99 o 
  11  -7   2      547.02      551.91      8.90 o 
 -10  -6   2      265.93      250.57     46.59 o 
  -9  -6   2       25.20       28.04      3.06 o 
  -8  -6   2       56.28       54.86      1.32 o 
  -7  -6   2      200.16      217.28      2.98 o 
  -6  -6   2      147.59      146.77      2.54 o 
  -5  -6   2     2725.67     2657.99     29.35 o 
  -4  -6   2      234.28      263.97      3.49 o 
  -3  -6   2      107.63      119.55      2.36 o 
  -2  -6   2     3319.78     3069.75     32.69 o 
  -1  -6   2       82.21       96.69      1.83 o 
   0  -6   2     1969.31     1949.30     23.34 o 
   1  -6   2      305.61      315.07      4.40 o 
   2  -6   2       25.54       17.24      1.20 o 
   3  -6   2     2285.54     2103.26     26.60 o 
   4  -6   2     1488.26     1657.15     19.97 o 
   5  -6   2      579.02      609.41      9.24 o 
   6  -6   2     1127.13     1210.62     15.33 o 
   7  -6   2      602.29      573.05     10.46 o 
   8  -6   2       62.64       64.15      2.84 o 
   9  -6   2      224.65      223.71      4.41 o 
  10  -6   2       16.41       14.43      1.50 o 
  11  -6   2      299.97      308.51     13.27 o 
  12  -6   2      310.96      341.20     14.65 o 
 -10  -5   2       88.75      102.11      4.82 o 
  -9  -5   2       72.75       84.20      3.93 o 
  -8  -5   2      182.73      170.21      5.50 o 
  -7  -5   2      241.31      241.30      2.66 o 
  -6  -5   2      753.08      777.90      8.44 o 
  -5  -5   2       15.42       18.53      0.86 o 
  -4  -5   2     1266.14     1176.88     14.33 o 
  -3  -5   2        3.25        4.29      0.69 o 
  -2  -5   2      822.00      780.73      7.31 o 
  -1  -5   2     5305.56     5492.50     61.12 o 
   0  -5   2        3.93        0.66      0.63 o 
   1  -5   2    15273.35    16169.06    551.47 o 
   2  -5   2      197.71      194.67      3.41 o 
   3  -5   2        0.67        1.93      0.57 o 
   4  -5   2     1700.58     1556.96     50.32 o 
   5  -5   2      327.10      317.50      4.74 o 
   6  -5   2     3560.98     3491.31     66.26 o 
   7  -5   2        8.23        6.32      1.36 o 
   8  -5   2      248.62      256.98      7.12 o 
   9  -5   2      160.51      166.99      3.97 o 
  10  -5   2      194.95      193.68      3.58 o 
  11  -5   2      225.50      221.09     10.63 o 
  12  -5   2       28.71       26.66      6.18 o 
 -11  -4   2      261.49      291.63     16.19 o 
 -10  -4   2       70.28       69.50      3.88 o 
  -9  -4   2        5.03        4.31      2.86 o 
  -8  -4   2      161.39      158.32      6.57 o 
  -7  -4   2       42.62       38.60      0.62 o 
  -6  -4   2     2064.50     1950.56     17.05 o 
  -5  -4   2        6.99        1.71      0.44 o 
  -4  -4   2      195.15      211.21      2.11 o 
  -3  -4   2       20.49       38.35      0.72 o 
  -2  -4   2       50.44       33.46      1.25 o 
  -1  -4   2     1463.87     1469.63     12.78 o 
   0  -4   2      990.22     1087.02     11.40 o 
   1  -4   2     5467.75     5909.04    128.66 o 
   2  -4   2     2800.25     2790.88     33.31 o 
   3  -4   2      180.26      200.06      2.43 o 
   4  -4   2      314.74      310.22      5.77 o 
   5  -4   2      156.73      142.93      2.89 o 
   6  -4   2      488.67      519.39      6.45 o 
   7  -4   2      741.42      741.89      8.15 o 
   8  -4   2      469.93      449.09      6.81 o 
   9  -4   2      185.21      179.93      2.85 o 
  10  -4   2      343.05      327.72      4.30 o 
  11  -4   2       69.09       75.49      4.84 o 
  12  -4   2      119.15      135.48      6.84 o 
 -11  -3   2      232.59      250.88     14.32 o 
 -10  -3   2        2.94        4.41      4.47 o 
  -9  -3   2       14.88       12.96      2.07 o 
  -8  -3   2      238.29      228.60      7.73 o 
  -7  -3   2      280.05      266.87      5.42 o 
  -6  -3   2      436.13      371.02      5.55 o 
  -5  -3   2       67.61       40.83      0.95 o 
  -4  -3   2      315.14      330.39      2.64 o 
  -3  -3   2     1001.86      994.69      9.33 o 
  -2  -3   2        4.62        3.07      0.30 o 
  -1  -3   2      269.95      310.21      4.56 o 
   0  -3   2    24551.81    26419.35    510.18 o 
   1  -3   2     1082.39     1118.11     11.30 o 
   2  -3   2      780.78      765.36      7.71 o 
   3  -3   2        5.68        9.92      0.75 o 
   4  -3   2       37.21       49.99      2.69 o 
   5  -3   2     2169.25     2145.39     25.14 o 
   6  -3   2      157.60      186.88      2.83 o 
   7  -3   2       80.59       94.07      2.41 o 
   8  -3   2     1288.89     1315.08     13.22 o 
   9  -3   2       33.86       36.82      1.34 o 
  10  -3   2      131.05      123.75      3.39 o 
  11  -3   2       29.16       29.24      5.68 o 
  12  -3   2      259.71      288.14     10.21 o 
 -11  -2   2      165.21      179.80      8.26 o 
 -10  -2   2       82.64       70.23      5.21 o 
  -9  -2   2      213.46      189.41      6.85 o 
  -8  -2   2       10.28       13.35      2.51 o 
  -7  -2   2      885.44      833.44     11.48 o 
  -6  -2   2      224.86      202.57      3.93 o 
  -5  -2   2      621.93      619.56      7.61 o 
  -4  -2   2      171.03      148.41      4.14 o 
  -3  -2   2       69.26       66.22      0.64 o 
  -2  -2   2       50.53       46.48      0.49 o 
  -1  -2   2     1424.25     1427.65      9.71 o 
   0  -2   2     1192.32     1384.93     12.85 o 
   1  -2   2    16071.21    17531.18    424.24 o 
   3  -2   2      232.91      219.97      3.53 o 
   4  -2   2       25.39       32.33      2.95 o 
   5  -2   2       30.23       24.25      0.95 o 
   6  -2   2     7330.32     7621.21     92.63 o 
   7  -2   2       18.65       27.16      1.47 o 
   8  -2   2      161.44      146.63      2.31 o 
   9  -2   2        7.13        9.60      2.01 o 
  10  -2   2      163.00      168.19      2.42 o 
  11  -2   2      270.83      350.39     13.95 o 
  12  -2   2       93.19       92.86      6.22 o 
 -12  -1   2       63.22       64.49      6.26 o 
 -11  -1   2       94.09       96.96      6.27 o 
 -10  -1   2       35.90       35.79      6.21 o 
  -9  -1   2      486.07      466.27     11.67 o 
  -8  -1   2      181.55      185.23      5.69 o 
  -7  -1   2      961.16      926.70     17.60 o 
  -6  -1   2     2622.04     2705.25     52.55 o 
  -5  -1   2     2538.42     2679.83     34.35 o 
  -4  -1   2     4028.96     4336.65     56.55 o 
  -3  -1   2      153.96      152.57      3.57 o 
  -2  -1   2     2511.88     2594.82     52.29 o 
  -1  -1   2     7608.74     8902.42    100.46 o 
   0  -1   2      243.56      250.79      3.82 o 
   1  -1   2      599.53      652.78      7.15 o 
   2  -1   2      471.80      472.47      3.03 o 
   3  -1   2       21.33       20.20      0.55 o 
   4  -1   2     1175.30     1006.22      8.52 o 
   5  -1   2     2261.64     2403.87     23.73 o 
   6  -1   2       45.00       53.33      3.07 o 
   7  -1   2     3064.11     3171.45     33.56 o 
   8  -1   2        6.61        4.65      0.78 o 
   9  -1   2      225.91      240.40      3.06 o 
  10  -1   2        6.47        5.05      2.49 o 
  11  -1   2        5.71       10.64      3.27 o 
 -12   0   2      158.41      164.92      8.47 o 
 -11   0   2       90.39      115.80      9.43 o 
 -10   0   2       19.36       10.92      3.00 o 
  -9   0   2      457.33      452.33     13.89 o 
  -8   0   2      201.19      217.99      6.28 o 
  -7   0   2      843.65      874.73     18.63 o 
  -6   0   2       65.16       64.98      3.93 o 
  -5   0   2     3147.92     3055.28     56.71 o 
  -4   0   2     1612.30     1644.53     34.96 o 
  -3   0   2     6131.73     6999.43    129.39 o 
  -2   0   2     5492.42     6098.95    183.47 o 
  -1   0   2      452.56      462.63      4.23 o 
   0   0   2     8566.17     9700.95    139.82 o 
   1   0   2    16796.29    18581.28    261.65 o 
   2   0   2      678.11      691.56      4.66 o 
   3   0   2        9.19        9.66      0.69 o 
   4   0   2       48.09       47.54      0.82 o 
   5   0   2     4284.02     4291.55     40.02 o 
   6   0   2      302.89      296.37      3.74 o 
   7   0   2      274.28      256.19      5.75 o 
   8   0   2       98.01      108.21      2.93 o 
   9   0   2      169.74      157.93      2.32 o 
  10   0   2      537.52      595.09     18.23 o 
  11   0   2        3.46        8.91      4.93 o 
 -12   1   2       80.91       93.53      9.94 o 
 -11   1   2      497.62      509.57     14.28 o 
 -10   1   2       34.83       39.98      6.05 o 
  -9   1   2      561.60      589.68     16.24 o 
  -8   1   2      135.41      149.27      5.04 o 
  -7   1   2      209.07      244.81      7.63 o 
  -6   1   2     1828.89     1818.36     19.08 o 
  -5   1   2     2117.01     2227.76     25.36 o 
  -4   1   2      201.01      218.81      2.11 o 
  -3   1   2    14995.23    17387.95    294.26 o 
  -2   1   2     6011.39     6312.59    216.78 o 
  -1   1   2    24763.99    27541.87    537.33 o 
   0   1   2     4755.19     5036.99     86.22 o 
   1   1   2     1663.67     1740.58     18.26 o 
   2   1   2     3132.74     3141.82     40.82 o 
   3   1   2     3491.22     3636.29     31.78 o 
   4   1   2      246.44      243.72      2.77 o 
   5   1   2        2.14        2.55      0.58 o 
   6   1   2     1671.55     1695.76     17.70 o 
   7   1   2        6.05        5.82      0.89 o 
   8   1   2       41.71       50.65      1.92 o 
   9   1   2       44.03       53.71      1.39 o 
  10   1   2        6.38        5.55      2.64 o 
  11   1   2      586.91      614.31     21.39 o 
 -12   2   2       31.82       37.39      7.53 o 
 -11   2   2        9.07       11.45      3.34 o 
 -10   2   2      886.94      908.65     20.55 o 
  -9   2   2       91.38      111.02      5.04 o 
  -8   2   2     1062.96     1108.25     24.29 o 
  -7   2   2       60.25       74.12      1.58 o 
  -6   2   2      657.47      641.39      5.47 o 
  -5   2   2     4453.10     4495.36     55.51 o 
  -4   2   2     1243.28     1241.51     12.73 o 
  -3   2   2     5890.69     6305.18    136.88 o 
  -2   2   2      434.40      392.40      4.35 o 
  -1   2   2        1.42        2.83      0.47 o 
   0   2   2     8771.81     9876.73    298.78 o 
   1   2   2    14615.64    16484.72    299.89 o 
   2   2   2      944.27      975.09      8.78 o 
   3   2   2     4462.44     4640.95     89.83 o 
   4   2   2      998.01     1011.04     21.82 o 
   5   2   2     1136.47     1173.08     10.02 o 
   6   2   2      680.87      682.60      7.18 o 
   7   2   2      264.21      255.24      2.95 o 
   8   2   2       46.39       43.26      3.05 o 
   9   2   2      345.94      341.37      5.06 o 
  10   2   2       86.76       70.48      3.65 o 
  11   2   2        0.63        0.94      2.65 o 
 -12   3   2      183.68      177.95     12.17 o 
 -11   3   2       11.24       11.36      5.05 o 
 -10   3   2      373.99      407.18     14.25 o 
  -9   3   2      390.55      387.52      6.09 o 
  -8   3   2       25.34       27.96      4.78 o 
  -7   3   2      748.17      712.10      6.57 o 
  -6   3   2      582.98      547.11      5.95 o 
  -5   3   2     1349.79     1410.45     27.47 o 
  -4   3   2     1964.12     2030.02     23.09 o 
  -3   3   2       22.96       14.53      3.32 o 
  -2   3   2      154.44      168.73      3.76 o 
  -1   3   2      118.50      119.46      3.92 o 
   0   3   2      662.51      693.48     12.04 o 
   1   3   2     2372.33     2291.78     27.51 o 
   2   3   2     1690.18     1686.46     16.16 o 
   3   3   2      348.76      347.34      3.54 o 
   4   3   2      638.99      627.30      9.56 o 
   5   3   2      733.97      682.15      8.27 o 
   6   3   2      306.72      321.08      3.64 o 
   7   3   2      252.53      256.06      5.14 o 
   8   3   2      136.56      145.53      2.50 o 
   9   3   2       55.97       52.78      2.09 o 
  10   3   2      173.86      187.24      5.69 o 
 -12   4   2       12.59       12.31      5.89 o 
 -11   4   2      217.27      213.40     11.34 o 
 -10   4   2        2.51        2.73      0.66 o 
  -9   4   2      688.21      690.39      9.67 o 
  -8   4   2      935.45      883.95     17.29 o 
  -7   4   2      605.72      628.64      7.47 o 
  -6   4   2      401.97      392.89      6.61 o 
  -5   4   2      737.90      777.39     24.17 o 
  -4   4   2      563.31      528.63      6.33 o 
  -3   4   2     1981.75     1867.33     21.82 o 
  -2   4   2      204.62      215.83      3.84 o 
  -1   4   2     1359.63     1272.33     32.67 o 
   0   4   2      160.26      185.29      5.55 o 
   1   4   2       53.87       63.36      1.91 o 
   2   4   2       54.89       31.81      2.97 o 
   3   4   2        1.83        1.16      0.70 o 
   4   4   2      484.90      454.24      5.42 o 
   5   4   2        3.50        7.32      1.11 o 
   6   4   2      499.48      470.54      5.93 o 
   7   4   2      100.11      110.89      2.63 o 
   8   4   2      916.35      883.94     10.97 o 
   9   4   2       29.95       28.71      3.88 o 
  10   4   2        4.78        1.69      2.70 o 
 -12   5   2       64.57       62.56      8.70 o 
 -11   5   2      112.72      114.65      9.17 o 
 -10   5   2       77.35       79.62      5.00 o 
  -9   5   2        5.51        7.04      1.38 o 
  -8   5   2      231.97      240.47      4.92 o 
  -7   5   2       18.96       20.47      2.07 o 
  -6   5   2       37.05       40.62      2.85 o 
  -5   5   2      405.95      414.59      5.57 o 
  -4   5   2      397.89      411.32      6.60 o 
  -3   5   2       51.94       46.69      2.40 o 
  -2   5   2      350.47      283.98      4.30 o 
  -1   5   2       32.35       29.50      2.39 o 
   0   5   2      940.47      850.83     10.89 o 
   1   5   2     1207.16     1273.46     15.71 o 
   2   5   2       78.91       52.62      2.86 o 
   3   5   2      451.87      466.21      5.19 o 
   4   5   2      515.73      466.28      6.15 o 
   5   5   2       79.96       81.36      2.42 o 
   6   5   2      135.11      118.12      2.60 o 
   7   5   2        5.21        4.76      1.13 o 
   8   5   2      384.55      368.72      6.12 o 
   9   5   2       56.89       46.69      7.18 o 
 -12   6   2       46.84       52.41      5.45 o 
 -11   6   2        6.52        5.22      4.59 o 
 -10   6   2      311.80      320.89     16.07 o 
  -9   6   2      542.93      523.65      7.23 o 
  -8   6   2        0.82        1.81      1.22 o 
  -7   6   2      447.58      456.69      6.56 o 
  -6   6   2       62.95       58.86      4.36 o 
  -5   6   2      244.25      257.37      5.48 o 
  -4   6   2     1353.68     1244.06     16.05 o 
  -3   6   2       58.48       59.74      2.60 o 
  -2   6   2     1654.38     1480.57     19.92 o 
  -1   6   2        2.52        3.91      1.14 o 
   0   6   2      438.12      474.03      7.10 o 
   1   6   2     1280.19     1302.17     18.26 o 
   2   6   2       58.58       43.11      1.82 o 
   3   6   2     1048.18     1000.34     11.74 o 
   4   6   2      204.96      210.13      3.26 o 
   5   6   2        7.35       13.06      1.41 o 
   6   6   2      410.89      422.99      6.03 o 
   7   6   2       98.90       88.52      3.01 o 
   8   6   2      161.17      152.69      4.80 o 
   9   6   2       10.72       13.26      3.85 o 
 -11   7   2      108.57       99.85      9.23 o 
 -10   7   2       49.20       52.75      2.68 o 
  -9   7   2      611.04      612.92      9.05 o 
  -8   7   2       76.11       78.03      4.05 o 
  -7   7   2       10.07       20.64      2.91 o 
  -6   7   2      591.95      551.04     11.32 o 
  -5   7   2      438.54      434.67      6.38 o 
  -4   7   2     1556.54     1487.99     30.65 o 
  -3   7   2       76.96       65.27      3.12 o 
  -2   7   2      682.12      685.37     10.04 o 
  -1   7   2     1539.63     1430.96     21.95 o 
   0   7   2      112.88      106.65      3.19 o 
   1   7   2      835.51      774.49     13.07 o 
   2   7   2      505.50      518.57     17.27 o 
   3   7   2      175.48      173.65      3.79 o 
   4   7   2      873.05      856.41     17.18 o 
   5   7   2        1.84        2.91      1.16 o 
   6   7   2      133.83      132.25      3.55 o 
   7   7   2       15.81       22.21      1.92 o 
   8   7   2       16.25       14.21      1.55 o 
 -11   8   2       62.65       53.56      2.49 o 
 -10   8   2        3.70        3.22      1.75 o 
  -9   8   2      199.94      191.54      5.17 o 
  -8   8   2      520.23      545.74     15.30 o 
  -7   8   2      569.57      565.34     10.13 o 
  -6   8   2      232.28      211.67      5.62 o 
  -5   8   2        0.94        1.46      1.29 o 
  -4   8   2      159.06      163.32      5.01 o 
  -3   8   2     1065.34     1005.98     14.89 o 
  -2   8   2       60.44       68.08      3.00 o 
  -1   8   2      210.92      193.87     12.66 o 
   0   8   2      447.10      412.85     16.52 o 
   1   8   2      125.18      128.18      4.92 o 
   2   8   2      544.19      522.17      6.96 o 
   3   8   2       42.45       49.19      3.09 o 
   4   8   2       58.46       55.24      2.43 o 
   5   8   2      604.04      644.14      9.92 o 
   6   8   2       17.81       14.47      3.92 o 
   7   8   2       90.86       86.62      3.22 o 
 -11   9   2      160.74      140.96      4.19 o 
 -10   9   2       50.58       52.11      2.85 o 
  -9   9   2      142.82      141.08      4.14 o 
  -8   9   2        2.73        3.82      1.62 o 
  -7   9   2       89.38       84.75      5.75 o 
  -6   9   2      350.76      310.15     11.05 o 
  -5   9   2      283.38      274.38      5.41 o 
  -4   9   2       16.46       17.26      1.87 o 
  -3   9   2      582.83      590.77     22.11 o 
  -2   9   2     1401.92     1293.96     35.76 o 
  -1   9   2     1077.54     1136.56     17.95 o 
   0   9   2      738.64      680.70     10.96 o 
   1   9   2       21.78       29.45      2.70 o 
   2   9   2       61.87       63.32      3.05 o 
   3   9   2     1248.17     1326.68     18.29 o 
   4   9   2      128.29      133.42      3.78 o 
   5   9   2       75.49       84.00      5.29 o 
   6   9   2       43.69       46.96      2.74 o 
 -10  10   2      100.52      107.92      4.17 o 
  -9  10   2       98.12      102.98      4.15 o 
  -8  10   2      200.06      186.19      4.75 o 
  -7  10   2       63.19       67.28      5.29 o 
  -6  10   2        7.34       12.78      3.06 o 
  -5  10   2      155.76      174.80     13.15 o 
  -4  10   2      537.11      511.96      9.00 o 
  -3  10   2       50.50       51.47      3.36 o 
  -2  10   2      187.14      176.71     11.31 o 
  -1  10   2       16.42       18.13      2.23 o 
   0  10   2        0.36        1.43      2.08 o 
   1  10   2       81.96       98.40      4.53 o 
   2  10   2      152.72      159.47      4.40 o 
   3  10   2      154.97      164.68      4.13 o 
   4  10   2      429.75      464.24      8.21 o 
   5  10   2        2.82        1.06      2.55 o 
  -9  11   2      116.16      122.69      6.11 o 
  -8  11   2      140.42      145.62      5.26 o 
  -7  11   2      146.31      139.81      5.85 o 
  -6  11   2      195.33      210.38     10.74 o 
  -5  11   2        9.58        8.60      2.49 o 
  -4  11   2      260.16      262.64      7.06 o 
  -3  11   2      413.53      424.81     22.74 o 
  -2  11   2        1.79        1.56      1.79 o 
  -1  11   2      188.37      198.71      6.47 o 
   0  11   2      153.22      158.19      5.12 o 
   1  11   2       19.33       25.63      2.57 o 
   2  11   2      166.54      186.48      5.63 o 
   3  11   2        5.79        2.28      2.02 o 
   4  11   2        2.42        2.22      1.74 o 
  -8  12   2       81.11       85.79      4.73 o 
  -7  12   2       29.26       24.08     15.46 o 
  -6  12   2       95.92      109.88      5.21 o 
  -5  12   2      243.01      232.49     13.88 o 
  -4  12   2       27.49       23.66      3.73 o 
  -3  12   2       17.20       18.30      2.73 o 
  -2  12   2      234.43      250.20     19.43 o 
  -1  12   2       36.92       42.49      4.02 o 
   0  12   2      103.25      134.67      6.50 o 
   1  12   2        5.96       12.47      2.51 o 
   2  12   2        6.78        6.53      2.66 o 
  -6  13   2        4.87       10.30      4.07 o 
  -5  13   2        2.28        2.47      2.11 o 
  -4  13   2        3.49        6.49      2.49 o 
  -3  13   2      177.70      202.72     16.69 o 
  -2  13   2       92.42      114.09     10.52 o 
  -1  13   2       21.14       19.80      3.78 o 
   0  13   2        4.10        5.19      3.00 o 
   1 -15   3        3.83        4.87      2.53 o 
   2 -15   3        4.90        8.69      5.79 o 
   3 -15   3      254.97      260.32      7.79 o 
   4 -15   3       11.58        9.60      2.81 o 
   5 -15   3        0.83        0.40      1.88 o 
  -2 -14   3        5.63        4.85      2.28 o 
  -1 -14   3       72.01       73.55      4.21 o 
   0 -14   3        0.04        0.50      1.66 o 
   1 -14   3      597.07      548.60     17.00 o 
   2 -14   3        3.73        1.71      1.92 o 
   3 -14   3        0.34       -1.00      2.09 o 
   4 -14   3      240.31      244.55      9.60 o 
   5 -14   3       97.61      103.64      6.84 o 
   6 -14   3       66.09       65.43      3.90 o 
   7 -14   3        1.20        1.29      2.29 o 
  -4 -13   3       17.59       16.52      3.21 o 
  -3 -13   3       56.60       63.56      3.27 o 
  -2 -13   3       12.30       12.39      2.11 o 
  -1 -13   3      178.80      172.13      4.58 o 
   0 -13   3      115.02      129.08      3.72 o 
   1 -13   3       20.08       23.85      3.13 o 
   2 -13   3      868.90      853.02     17.89 o 
   3 -13   3      171.91      160.59      8.53 o 
   4 -13   3      205.29      201.45      6.54 o 
   5 -13   3      131.43      121.40      6.51 o 
   6 -13   3        1.07        1.00      1.93 o 
   7 -13   3      147.96      156.37      7.22 o 
   8 -13   3       23.53       17.03     11.46 o 
  -5 -12   3      174.35      171.04      4.96 o 
  -4 -12   3      110.83      104.91      4.11 o 
  -3 -12   3      116.60      121.94      3.65 o 
  -2 -12   3       75.21       90.44      3.66 o 
  -1 -12   3      107.01      111.44      3.86 o 
   0 -12   3      610.14      629.81     19.04 o 
   1 -12   3      224.00      214.17      5.34 o 
   2 -12   3       54.79       63.16      3.74 o 
   3 -12   3       84.69       95.80      4.92 o 
   4 -12   3       39.38       40.39      4.10 o 
   5 -12   3      399.28      390.60      8.68 o 
   6 -12   3       60.61       55.60      3.10 o 
   7 -12   3       11.32       10.40      2.13 o 
   8 -12   3      340.21      327.71      8.15 o 
   9 -12   3       27.20       37.93      4.14 o 
  -6 -11   3       18.72       16.28      2.32 o 
  -5 -11   3       64.61       60.17      2.51 o 
  -4 -11   3      203.42      223.70      4.23 o 
  -3 -11   3        1.60        3.09      1.90 o 
  -2 -11   3      354.16      340.79      5.27 o 
  -1 -11   3       57.11       60.43      2.24 o 
   0 -11   3       18.38       11.89      1.56 o 
   1 -11   3      249.57      286.57      6.45 o 
   2 -11   3        8.98        4.63      1.83 o 
   3 -11   3        3.74        1.99      1.64 o 
   4 -11   3       33.79       23.69      3.28 o 
   5 -11   3       34.70       27.12      2.26 o 
   6 -11   3      744.55      750.74     14.19 o 
   7 -11   3        5.01        7.92      2.79 o 
   8 -11   3      110.62      110.93      7.58 o 
   9 -11   3      109.82      114.12      7.93 o 
  10 -11   3        3.98        3.20      2.36 o 
  -7 -10   3       25.16       31.90      4.63 o 
  -6 -10   3        2.69       -0.14      1.26 o 
  -5 -10   3      203.76      193.91      4.02 o 
  -4 -10   3      324.06      310.27      5.54 o 
  -3 -10   3      224.85      241.19      4.29 o 
  -2 -10   3      489.89      503.41      7.97 o 
  -1 -10   3     1128.49     1118.40     32.15 o 
   0 -10   3       71.26       74.35      3.04 o 
   1 -10   3        2.88        6.58      1.70 o 
   2 -10   3      118.52      151.17      4.20 o 
   3 -10   3       46.72       54.43      3.34 o 
   4 -10   3      647.12      626.10     10.47 o 
   5 -10   3        2.57        1.99      1.98 o 
   6 -10   3      110.17      101.18      4.64 o 
   7 -10   3      167.25      160.01      5.60 o 
   8 -10   3       50.25       60.90      5.80 o 
   9 -10   3       24.96       21.69      4.56 o 
  10 -10   3        3.83        5.31      3.57 o 
  -8  -9   3       13.81       23.90      4.45 o 
  -7  -9   3      132.18      134.84      3.02 o 
  -6  -9   3       46.11       50.50      4.11 o 
  -5  -9   3       24.41       29.05      2.41 o 
  -4  -9   3      331.55      364.62      6.07 o 
  -3  -9   3      254.89      222.82      3.70 o 
  -2  -9   3        1.51        5.09      1.25 o 
  -1  -9   3      276.36      251.66      4.30 o 
   0  -9   3     1907.61     1932.14     30.58 o 
   1  -9   3      771.64      767.86     10.59 o 
   2  -9   3       47.55       40.11      2.87 o 
   3  -9   3       88.04       84.58      2.58 o 
   4  -9   3      199.80      197.86      5.37 o 
   5  -9   3     1549.91     1484.59     21.27 o 
   6  -9   3      178.28      176.84      6.54 o 
   7  -9   3      198.63      192.89      6.86 o 
   8  -9   3      154.66      159.57      7.64 o 
   9  -9   3      105.25      111.51      6.67 o 
  10  -9   3      166.32      170.94      5.98 o 
  11  -9   3        3.66        3.52      1.97 o 
  -9  -8   3        1.66        2.50      3.03 o 
  -8  -8   3       71.99       86.42      5.91 o 
  -7  -8   3       49.50       51.47      2.05 o 
  -6  -8   3     1005.38      996.68     12.31 o 
  -5  -8   3       17.69       17.29      1.30 o 
  -4  -8   3      575.21      591.68      7.75 o 
  -3  -8   3        4.51        9.87      3.06 o 
  -2  -8   3      101.56       94.23      2.06 o 
  -1  -8   3     1518.48     1521.99     16.25 o 
   0  -8   3       24.26       24.87      2.20 o 
   1  -8   3     1497.37     1466.79     19.44 o 
   2  -8   3      629.97      591.93      9.25 o 
   3  -8   3     1206.55     1159.20     24.41 o 
   4  -8   3        2.31        0.65      1.05 o 
   5  -8   3        1.38        1.41      0.95 o 
   6  -8   3     2826.48     2704.47     37.75 o 
   7  -8   3       96.83       78.97      5.24 o 
   8  -8   3      324.22      352.95     10.40 o 
   9  -8   3        1.47        3.09      1.42 o 
  10  -8   3        4.87        5.07      1.47 o 
  11  -8   3      447.71      467.28      8.13 o 
  -9  -7   3        2.30        5.23      3.13 o 
  -8  -7   3       35.33       39.90      4.27 o 
  -7  -7   3       13.70       11.57      1.92 o 
  -6  -7   3      562.40      554.06      6.91 o 
  -5  -7   3     1532.00     1502.68     16.42 o 
  -4  -7   3      564.38      533.94      5.97 o 
  -3  -7   3        0.70        0.64      0.67 o 
  -2  -7   3       53.87       51.61      1.84 o 
  -1  -7   3      349.56      273.21      3.62 o 
   0  -7   3     3781.46     3735.74     65.90 o 
   1  -7   3      861.13      905.04     11.02 o 
   2  -7   3       98.73      107.24      6.29 o 
   3  -7   3      389.18      361.51      5.41 o 
   4  -7   3     1959.67     1875.67     25.16 o 
   5  -7   3     1256.44     1201.22     40.61 o 
   6  -7   3      417.14      458.22      9.17 o 
   7  -7   3      733.81      722.18     15.65 o 
   8  -7   3      118.16      114.71      3.83 o 
   9  -7   3      445.86      458.13      7.05 o 
  10  -7   3        5.52        6.53      1.22 o 
  11  -7   3      151.00      151.71      4.79 o 
 -10  -6   3       36.97       40.00      3.83 o 
  -9  -6   3       49.22       46.26      3.94 o 
  -8  -6   3       15.50       16.58      3.63 o 
  -7  -6   3      877.64      875.13      8.29 o 
  -6  -6   3      335.13      354.06      4.58 o 
  -5  -6   3       65.82       66.03      2.72 o 
  -4  -6   3     1190.45     1128.88     11.39 o 
  -3  -6   3      447.02      495.83      6.03 o 
  -2  -6   3      809.63      797.06      7.68 o 
  -1  -6   3       42.75       47.05      1.30 o 
   0  -6   3      984.97      902.88     32.24 o 
   1  -6   3     6320.79     6133.00     87.48 o 
   2  -6   3     1828.24     1999.37     64.38 o 
   3  -6   3       63.58       84.37      2.47 o 
   4  -6   3      660.78      715.28      9.61 o 
   5  -6   3     1628.53     1601.46     29.63 o 
   6  -6   3      765.22      766.74     13.68 o 
   7  -6   3     1391.22     1417.95     19.20 o 
   8  -6   3       74.85       67.14      2.36 o 
   9  -6   3      272.85      271.62      3.99 o 
  10  -6   3      471.28      473.56     10.16 o 
  11  -6   3       67.84       71.72      5.17 o 
 -10  -5   3       31.55       29.62      3.31 o 
  -9  -5   3       83.48       79.49      6.55 o 
  -8  -5   3      385.10      383.50      8.44 o 
  -7  -5   3        8.26        7.63      0.77 o 
  -6  -5   3     3877.31     3862.76     37.42 o 
  -5  -5   3       63.83       65.51      1.30 o 
  -4  -5   3      612.45      652.85      6.98 o 
  -3  -5   3       54.96       45.31      1.06 o 
  -2  -5   3      701.43      649.59      6.57 o 
  -1  -5   3     3681.75     3572.43     36.55 o 
   0  -5   3     3084.85     3379.86     66.79 o 
   1  -5   3       17.49       25.16      4.14 o 
   2  -5   3     1456.54     1466.34     20.27 o 
   3  -5   3      444.64      454.32      5.33 o 
   4  -5   3      179.46      178.28      4.68 o 
   5  -5   3       83.75       93.63      2.57 o 
   6  -5   3      619.35      627.00      7.98 o 
   7  -5   3      463.85      480.42      7.67 o 
   8  -5   3      485.02      467.03      6.02 o 
   9  -5   3        8.57       13.04      1.14 o 
  10  -5   3       93.37       92.37      2.49 o 
  11  -5   3      229.59      238.18      8.02 o 
 -11  -4   3      203.33      190.51     13.67 o 
 -10  -4   3      260.29      238.01     13.28 o 
  -9  -4   3       14.71       21.03      2.91 o 
  -8  -4   3      503.62      510.50      9.64 o 
  -7  -4   3      177.29      183.06      4.68 o 
  -6  -4   3      308.57      311.09      5.86 o 
  -5  -4   3     1478.53     1358.93     11.13 o 
  -4  -4   3        0.45        2.51      0.95 o 
  -3  -4   3       29.38       41.91      0.84 o 
  -2  -4   3     2760.02     2745.59     22.97 o 
  -1  -4   3       32.75       46.23      0.90 o 
   0  -4   3     5934.64     6023.13     66.19 o 
   1  -4   3     4560.95     5164.81     70.05 o 
   2  -4   3      685.33      697.82     11.27 o 
   3  -4   3     1203.11     1204.33     18.71 o 
   4  -4   3       15.50        6.94      0.96 o 
   5  -4   3      331.09      426.52     13.58 o 
   6  -4   3       26.94       15.96      0.76 o 
   7  -4   3        4.27        5.68      1.05 o 
   8  -4   3      479.83      473.57      5.53 o 
   9  -4   3       61.47       66.54      1.60 o 
  10  -4   3       33.93       47.73      4.06 o 
  11  -4   3        6.95        3.70      2.35 o 
 -11  -3   3      181.69      179.51      8.62 o 
 -10  -3   3      443.01      435.73     12.80 o 
  -9  -3   3      270.44      263.88      8.37 o 
  -8  -3   3      208.65      211.03      7.84 o 
  -7  -3   3      670.88      693.40     10.73 o 
  -6  -3   3       76.77       85.04      2.35 o 
  -5  -3   3      658.70      609.03      6.80 o 
  -4  -3   3      657.20      602.32      5.55 o 
  -3  -3   3       13.01       21.59      1.07 o 
  -2  -3   3        4.58       10.34      0.64 o 
  -1  -3   3      977.69     1088.88      8.64 o 
   0  -3   3     4262.89     4644.85    109.24 o 
   1  -3   3       77.30       67.77      1.56 o 
   2  -3   3      405.46      412.14      6.84 o 
   3  -3   3      768.13      925.81      9.57 o 
   4  -3   3      945.28     1155.16     10.41 o 
   5  -3   3     1821.27     1920.22     19.95 o 
   6  -3   3     1243.48     1220.08     16.23 o 
   7  -3   3      813.06      832.68      8.53 o 
   8  -3   3      113.57      126.68      2.32 o 
   9  -3   3      102.43       98.81      2.34 o 
  10  -3   3      102.90      105.06      2.78 o 
  11  -3   3       35.98       21.46      5.29 o 
 -11  -2   3      135.20      133.90      7.49 o 
 -10  -2   3      107.83      101.53      8.36 o 
  -9  -2   3      282.07      284.56     11.70 o 
  -8  -2   3      117.44      102.77      6.62 o 
  -7  -2   3       44.08       44.33      4.31 o 
  -6  -2   3      102.70       82.41      5.65 o 
  -5  -2   3        0.16       -0.78      0.81 o 
  -4  -2   3      391.48      340.30      2.34 o 
  -3  -2   3      958.28      937.11      8.26 o 
  -2  -2   3     1056.63     1075.80     11.22 o 
  -1  -2   3     1981.31     2054.14     19.48 o 
   0  -2   3        7.27        9.36      0.56 o 
   1  -2   3      951.03     1033.90     34.34 o 
   2  -2   3     6072.29     6887.05    119.67 o 
   3  -2   3      482.96      515.25      7.62 o 
   4  -2   3      836.26      782.49     14.87 o 
   5  -2   3       54.06       47.87      1.20 o 
   6  -2   3      557.86      563.20      6.66 o 
   7  -2   3      458.10      467.26      4.87 o 
   8  -2   3      541.84      559.39      6.12 o 
   9  -2   3      206.11      173.28      3.01 o 
  10  -2   3       18.07       15.76      2.73 o 
  11  -2   3      103.44      113.65      5.94 o 
 -12  -1   3       35.98       31.90      5.17 o 
 -11  -1   3      249.64      238.73     13.14 o 
 -10  -1   3       28.34       29.44      3.92 o 
  -9  -1   3      181.60      194.17      6.80 o 
  -8  -1   3        2.48        4.06      3.04 o 
  -7  -1   3       69.60       70.28      3.37 o 
  -6  -1   3       16.32       11.91      2.63 o 
  -5  -1   3      406.17      387.64      7.09 o 
  -4  -1   3     1133.86     1274.29     29.15 o 
  -3  -1   3      596.79      515.41      5.06 o 
  -2  -1   3     1361.82     1452.39     11.75 o 
  -1  -1   3     1758.02     1920.64     26.29 o 
   0  -1   3       82.20       93.44      2.44 o 
   1  -1   3      546.63      561.01      4.15 o 
   2  -1   3     3232.94     3338.40     41.52 o 
   3  -1   3      724.27      737.95      5.45 o 
   4  -1   3       87.52       77.84      1.44 o 
   5  -1   3     5368.41     5636.99     64.27 o 
   6  -1   3      771.76      806.56      7.99 o 
   7  -1   3      597.79      632.01     10.61 o 
   8  -1   3      606.03      625.15      6.75 o 
   9  -1   3      369.81      378.49      6.23 o 
  10  -1   3      565.88      550.99     14.54 o 
  11  -1   3      182.52      159.82      7.07 o 
 -12   0   3      136.11      137.23     11.70 o 
 -11   0   3      209.73      189.00      8.07 o 
 -10   0   3      272.26      256.82     11.69 o 
  -9   0   3       24.10       17.95      3.04 o 
  -8   0   3      203.67      192.17      6.00 o 
  -7   0   3      265.90      260.16      8.37 o 
  -6   0   3      821.42      798.12     15.96 o 
  -5   0   3     1354.08     1388.58     17.46 o 
  -4   0   3      473.10      435.73      3.52 o 
  -3   0   3     1447.11     1548.94     15.31 o 
  -2   0   3     6730.38     7245.36    144.89 o 
  -1   0   3      716.09      702.72     12.98 o 
   0   0   3       37.38       29.18      1.78 o 
   1   0   3        4.29        8.35      0.66 o 
   2   0   3      506.11      575.33      7.89 o 
   3   0   3     1783.31     1762.23     13.92 o 
   4   0   3      306.80      331.93      3.02 o 
   5   0   3     1045.54     1053.55      8.92 o 
   6   0   3     2076.22     2048.43     21.41 o 
   7   0   3      315.90      320.40      4.51 o 
   8   0   3      721.32      726.66      8.97 o 
   9   0   3      197.01      203.03      3.16 o 
  10   0   3      118.31      121.10      8.26 o 
  11   0   3      181.60      177.40     10.96 o 
 -12   1   3       19.60       12.35      6.16 o 
 -11   1   3        5.36        6.16      3.08 o 
 -10   1   3      153.20      155.59      6.40 o 
  -9   1   3       39.36       33.93      3.53 o 
  -8   1   3      575.15      557.31     12.12 o 
  -7   1   3        6.16        7.88      1.81 o 
  -6   1   3      769.57      800.72      6.39 o 
  -5   1   3      298.47      388.96     45.52 o 
  -4   1   3     6621.81     7219.72     99.17 o 
  -3   1   3     1946.45     2272.46     24.72 o 
  -2   1   3     2903.80     3025.86     65.23 o 
  -1   1   3        8.12        8.28      0.92 o 
   0   1   3     1196.91     1212.25     12.98 o 
   1   1   3     1577.14     1471.04     16.37 o 
   2   1   3     1551.88     1559.30     14.55 o 
   3   1   3     1024.44     1072.60      9.79 o 
   4   1   3     1766.68     1752.41     26.42 o 
   5   1   3      160.94      152.46      1.94 o 
   6   1   3     1052.33     1050.79      9.65 o 
   7   1   3      436.29      443.20      4.60 o 
   8   1   3       56.93       53.84      2.58 o 
   9   1   3      564.69      579.26      7.76 o 
  10   1   3       23.28       17.88      3.45 o 
  11   1   3      190.86      188.51     12.25 o 
 -12   2   3      278.73      288.49     15.09 o 
 -11   2   3       60.01       50.65      7.38 o 
 -10   2   3      137.73      140.85      9.03 o 
  -9   2   3      161.89      159.16      8.39 o 
  -8   2   3      151.31      152.69      2.59 o 
  -7   2   3     1465.61     1448.60     17.11 o 
  -6   2   3      836.18      875.88      8.88 o 
  -5   2   3      151.79      128.12      1.94 o 
  -4   2   3     6499.07     6979.95     98.41 o 
  -3   2   3      439.94      464.72      5.50 o 
  -2   2   3      109.16      107.63      6.16 o 
  -1   2   3      332.57      331.24     13.58 o 
   0   2   3       22.77       18.21      1.02 o 
   1   2   3     7453.13     7555.21    111.59 o 
   2   2   3     6067.45     6599.92    105.56 o 
   3   2   3      954.59      941.58     14.03 o 
   4   2   3     1780.32     1872.04     20.53 o 
   5   2   3      332.92      315.03      7.43 o 
   6   2   3      134.59      128.71      1.95 o 
   7   2   3      119.78      115.21      2.17 o 
   8   2   3      262.65      271.94      3.82 o 
   9   2   3       95.59       91.29      2.24 o 
  10   2   3      141.02      141.59      4.78 o 
 -12   3   3       11.79       11.86      6.04 o 
 -11   3   3      146.83      161.44      7.41 o 
 -10   3   3       52.68       50.84      4.35 o 
  -9   3   3      825.33      812.97     21.22 o 
  -8   3   3     2303.90     2290.70     32.86 o 
  -7   3   3      110.66      117.58      2.05 o 
  -6   3   3      864.79      862.21     12.69 o 
  -5   3   3       63.22       61.25      1.37 o 
  -4   3   3      823.09      953.60     10.84 o 
  -3   3   3     1648.34     1518.58     18.12 o 
  -2   3   3       34.43       56.54      3.21 o 
  -1   3   3       25.11       38.17     11.71 o 
   0   3   3     4599.12     4903.15    112.92 o 
   1   3   3     5350.85     5393.81    114.81 o 
   2   3   3     7452.01     7779.95    121.16 o 
   3   3   3     1595.21     1531.89     15.42 o 
   4   3   3       12.57       15.91      1.54 o 
   5   3   3        5.78        8.57      2.21 o 
   6   3   3       28.71       31.65      1.79 o 
   7   3   3       87.87       91.83      1.96 o 
   8   3   3      373.00      378.76      5.68 o 
   9   3   3        8.90        5.29      3.50 o 
  10   3   3       21.94       27.27      4.07 o 
 -12   4   3        0.47       -2.52      4.79 o 
 -11   4   3       90.03      104.35      6.10 o 
 -10   4   3      654.49      597.78     15.20 o 
  -9   4   3      189.73      176.74      2.66 o 
  -8   4   3     1079.41     1073.29     23.56 o 
  -7   4   3      679.37      664.51     11.47 o 
  -6   4   3        0.37        0.30      0.50 o 
  -5   4   3      673.35      575.54      7.49 o 
  -4   4   3        7.57        5.10      0.76 o 
  -3   4   3       70.17       58.54      2.38 o 
  -2   4   3      550.56      545.20      8.76 o 
  -1   4   3      284.02      265.68      3.78 o 
   0   4   3      396.96      380.83     19.80 o 
   1   4   3     1447.72     1491.39     47.48 o 
   2   4   3      750.77      748.90      7.91 o 
   3   4   3       81.20       65.30      1.89 o 
   4   4   3      216.45      227.12      3.10 o 
   5   4   3      402.67      377.22      5.24 o 
   6   4   3      459.05      467.20     12.50 o 
   7   4   3      108.09      110.78      3.30 o 
   8   4   3      112.85      114.10      3.15 o 
   9   4   3      113.38      109.86      4.47 o 
 -12   5   3       34.60       35.30      7.65 o 
 -11   5   3       12.57       15.08      3.61 o 
 -10   5   3      205.80      196.89      7.35 o 
  -9   5   3      471.28      453.40      6.49 o 
  -8   5   3       68.04       61.12      1.86 o 
  -7   5   3      260.59      227.07      4.89 o 
  -6   5   3      102.30       98.88      2.31 o 
  -5   5   3        7.43        3.78      0.98 o 
  -4   5   3     1865.71     1833.02     52.05 o 
  -3   5   3      112.96      121.80      2.43 o 
  -2   5   3      555.24      540.99      8.86 o 
  -1   5   3     1973.06     2031.62     55.08 o 
   0   5   3       54.09       63.44      2.83 o 
   1   5   3      543.73      481.61      7.20 o 
   2   5   3      132.44      149.08      4.44 o 
   3   5   3       69.56       64.35      1.91 o 
   4   5   3       42.39       49.92      1.94 o 
   5   5   3       53.93       60.26      2.31 o 
   6   5   3      110.82      120.20      3.64 o 
   7   5   3      851.80      844.85     11.02 o 
   8   5   3        6.87       12.44      2.43 o 
   9   5   3      165.57      161.78     10.97 o 
 -12   6   3       39.09       47.77      5.53 o 
 -11   6   3        9.86       11.12      5.48 o 
 -10   6   3        3.23        2.35      1.09 o 
  -9   6   3      272.04      260.54      4.41 o 
  -8   6   3        0.82        0.28      1.10 o 
  -7   6   3        1.29        1.46      1.28 o 
  -6   6   3      116.01      123.61      2.63 o 
  -5   6   3        6.67        4.13      1.15 o 
  -4   6   3      845.48      784.51     10.86 o 
  -3   6   3     1385.86     1391.89     19.36 o 
  -2   6   3      267.33      271.75      4.45 o 
  -1   6   3      586.85      535.25      8.85 o 
   0   6   3      549.35      544.88     18.23 o 
   1   6   3     1320.35     1336.46     18.71 o 
   2   6   3      126.57      117.59      2.63 o 
   3   6   3       48.30       56.04      1.86 o 
   4   6   3      504.88      499.89      7.88 o 
   5   6   3     1533.84     1486.62     18.72 o 
   6   6   3      199.65      184.30      4.17 o 
   7   6   3       33.96       32.90      2.77 o 
   8   6   3      179.67      195.70      4.78 o 
 -11   7   3      157.56      161.67     11.41 o 
 -10   7   3        9.43        6.18      1.31 o 
  -9   7   3       13.94       11.27      2.63 o 
  -8   7   3      428.88      403.70      6.81 o 
  -7   7   3        0.07        2.87      1.33 o 
  -6   7   3      615.30      649.33     16.35 o 
  -5   7   3       30.41       25.06      1.94 o 
  -4   7   3       10.35       13.38      1.72 o 
  -3   7   3     1755.52     1724.96     27.04 o 
  -2   7   3      832.21      792.48     11.94 o 
  -1   7   3     1050.56     1030.24     15.07 o 
   0   7   3        9.92       11.56      1.82 o 
   1   7   3       50.04       65.62      3.04 o 
   2   7   3      213.11      244.07      4.32 o 
   3   7   3      619.77      601.81      8.74 o 
   4   7   3      397.92      388.10      9.67 o 
   5   7   3      271.90      265.69      5.39 o 
   6   7   3       78.89       82.76      2.99 o 
   7   7   3       15.91       19.02      4.17 o 
 -11   8   3        0.38        1.22      1.54 o 
 -10   8   3      166.69      157.26      4.96 o 
  -9   8   3       10.84        9.89      2.18 o 
  -8   8   3      166.90      153.26      5.02 o 
  -7   8   3       16.46       18.33      2.09 o 
  -6   8   3       15.46       15.29      1.96 o 
  -5   8   3      807.98      788.35     12.42 o 
  -4   8   3      140.69      131.19      3.50 o 
  -3   8   3       72.46       67.65      3.98 o 
  -2   8   3      772.34      760.83     36.19 o 
  -1   8   3       37.60       44.82      3.08 o 
   0   8   3      699.64      760.95     12.60 o 
   1   8   3       84.86       80.24      3.69 o 
   2   8   3       66.22       63.52      2.64 o 
   3   8   3      783.35      808.00     11.20 o 
   4   8   3      796.03      788.78     11.56 o 
   5   8   3      150.35      160.50      3.77 o 
   6   8   3       35.03       31.53      3.78 o 
   7   8   3       17.88       16.17      2.93 o 
 -10   9   3       10.00        6.43      2.43 o 
  -9   9   3      238.97      235.38     13.32 o 
  -8   9   3       48.85       38.32      5.29 o 
  -7   9   3      449.52      448.91     10.41 o 
  -6   9   3       14.47       19.32      2.89 o 
  -5   9   3       47.53       46.98      2.57 o 
  -4   9   3     1551.26     1521.34     22.60 o 
  -3   9   3      128.96      128.61      4.56 o 
  -2   9   3      978.39      983.40     29.34 o 
  -1   9   3       53.50       39.58      3.20 o 
   0   9   3        5.87        4.81      2.13 o 
   1   9   3       84.31       90.90      5.28 o 
   2   9   3      263.85      270.68      5.49 o 
   3   9   3       47.99       56.53      3.38 o 
   4   9   3      235.93      227.92      5.25 o 
   5   9   3      154.75      162.91      4.51 o 
   6   9   3       55.07       51.67      4.50 o 
 -10  10   3       79.88       85.54      8.52 o 
  -9  10   3      241.04      247.26      7.67 o 
  -8  10   3      136.18      142.75      4.99 o 
  -7  10   3        4.12        2.61      2.46 o 
  -6  10   3      491.92      451.53      9.45 o 
  -5  10   3       34.55       33.39      3.09 o 
  -4  10   3      224.46      222.30      8.52 o 
  -3  10   3       54.53       59.51      3.19 o 
  -2  10   3       26.03       20.62      2.70 o 
  -1  10   3      203.32      228.51      6.83 o 
   0  10   3       83.01       78.90      3.75 o 
   1  10   3       30.49       28.11      7.94 o 
   2  10   3      400.88      402.07      7.00 o 
   3  10   3       68.11       79.50      4.74 o 
   4  10   3      147.33      159.51      4.71 o 
   5  10   3       77.31       78.11      3.67 o 
  -9  11   3       83.40       84.99      4.53 o 
  -8  11   3      373.41      374.98      9.16 o 
  -7  11   3       18.10       15.11      2.40 o 
  -6  11   3       98.19       82.03      5.13 o 
  -5  11   3      192.69      201.18      5.60 o 
  -4  11   3       18.02       12.08      2.83 o 
  -3  11   3        6.49        3.16      3.00 o 
  -2  11   3       70.63       66.50      5.60 o 
  -1  11   3       88.67      105.21      5.23 o 
   0  11   3      403.70      421.61     14.38 o 
   1  11   3        0.65        2.45      1.89 o 
   2  11   3      116.61      121.17      5.48 o 
   3  11   3       79.18       71.92      4.18 o 
  -7  12   3      294.41      298.84     15.99 o 
  -6  12   3        0.01        0.13      1.81 o 
  -5  12   3        1.05        0.37      1.95 o 
  -4  12   3       17.53       15.16      3.32 o 
  -3  12   3        0.78        0.55      2.81 o 
  -2  12   3      613.86      663.43     31.64 o 
  -1  12   3       35.25       23.26      4.01 o 
   0  12   3       60.40       49.35      5.04 o 
   1  12   3      136.93      135.91      7.17 o 
   2  12   3       11.37       15.19      3.11 o 
  -5  13   3       42.09       50.77      4.07 o 
  -4  13   3       59.47       54.78      4.94 o 
  -3  13   3       15.63       11.02      2.95 o 
  -2  13   3        0.41       -1.67      4.40 o 
  -1  13   3      467.63      537.83     14.32 o 
   0 -15   4       47.18       49.72      3.35 o 
   1 -15   4      218.41      234.31     10.42 o 
   2 -15   4       68.55       65.49     11.42 o 
   3 -15   4        0.91        2.00      2.51 o 
   4 -15   4       17.85       19.37      3.53 o 
   5 -15   4      145.54      149.56      6.92 o 
  -2 -14   4       59.08       56.17      3.33 o 
  -1 -14   4      133.56      132.14      5.71 o 
   0 -14   4        0.82        0.56      1.46 o 
   1 -14   4       11.83        8.90      2.45 o 
   2 -14   4       94.96       95.14      9.96 o 
   3 -14   4      160.68      152.41     10.04 o 
   4 -14   4       86.75       89.53      6.51 o 
   5 -14   4       26.39       24.74      3.63 o 
   6 -14   4       91.83       92.08      4.52 o 
   7 -14   4        1.96        3.69      2.58 o 
  -4 -13   4        1.57        1.06      1.60 o 
  -3 -13   4        5.74        5.34      2.07 o 
  -2 -13   4      128.53      142.07      5.41 o 
  -1 -13   4       28.35       31.18      3.05 o 
   0 -13   4      832.77      849.82     14.58 o 
   1 -13   4      383.58      348.90      8.61 o 
   2 -13   4        6.92       10.98      2.31 o 
   3 -13   4      395.39      342.51      8.56 o 
   4 -13   4        7.64        9.80      3.43 o 
   5 -13   4      326.88      312.89      8.19 o 
   6 -13   4      100.90      101.10      4.16 o 
   7 -13   4       64.77       59.05      4.50 o 
   8 -13   4       10.71       11.14      3.42 o 
  -5 -12   4        9.08        8.69      2.43 o 
  -4 -12   4      239.12      236.47      5.44 o 
  -3 -12   4       53.67       52.20      2.68 o 
  -2 -12   4      263.68      277.63      7.13 o 
  -1 -12   4      144.87      144.84      4.52 o 
   0 -12   4        7.31       13.20      2.15 o 
   1 -12   4      967.00      912.83     32.07 o 
   2 -12   4      421.22      413.39      9.46 o 
   3 -12   4       71.07       57.71      3.62 o 
   4 -12   4      202.46      199.80      5.16 o 
   5 -12   4       83.66       85.93      4.19 o 
   6 -12   4      226.85      228.27      7.74 o 
   7 -12   4      290.33      288.12      8.97 o 
   8 -12   4        9.72       12.32      3.19 o 
   9 -12   4       62.76       68.16      5.02 o 
  -6 -11   4      163.17      164.89      6.12 o 
  -5 -11   4        2.00        2.19      1.27 o 
  -4 -11   4      201.51      199.04      5.79 o 
  -3 -11   4      230.66      231.79      4.41 o 
  -2 -11   4       70.69       73.01      2.92 o 
  -1 -11   4      574.10      585.87     14.17 o 
   0 -11   4       11.37       10.51      1.45 o 
   1 -11   4      107.13      102.87      3.87 o 
   2 -11   4       28.64       23.44      4.12 o 
   3 -11   4      123.29      141.33      4.52 o 
   4 -11   4       14.86       21.02      4.81 o 
   5 -11   4      520.34      511.37     11.03 o 
   6 -11   4        9.36        8.84      2.90 o 
   7 -11   4      483.20      463.16      8.55 o 
   8 -11   4       52.68       53.47      6.33 o 
   9 -11   4       27.70       30.48      3.61 o 
  10 -11   4       15.89       16.81      4.94 o 
  -7 -10   4        2.89        2.21      1.21 o 
  -6 -10   4        3.68        3.94      1.39 o 
  -5 -10   4      189.95      192.65      3.52 o 
  -4 -10   4        2.69        1.58      1.12 o 
  -3 -10   4      578.10      596.92      7.88 o 
  -2 -10   4      193.32      188.81      3.51 o 
  -1 -10   4      295.46      298.51      4.29 o 
   0 -10   4      756.92      718.12     10.48 o 
   1 -10   4       20.93       11.56      1.91 o 
   2 -10   4       97.31       91.46      3.47 o 
   3 -10   4       95.84      101.81      3.63 o 
   4 -10   4        5.31        7.11      1.75 o 
   5 -10   4     1060.09     1027.34     17.28 o 
   6 -10   4        1.12        0.72      1.88 o 
   7 -10   4      433.00      459.65     11.43 o 
   8 -10   4       13.96       12.55      4.11 o 
   9 -10   4       79.96       69.70      6.43 o 
  10 -10   4      211.71      201.35      9.81 o 
  -8  -9   4        6.49        9.29      5.41 o 
  -7  -9   4       14.75       14.42      2.15 o 
  -6  -9   4      350.43      328.44      4.93 o 
  -5  -9   4      363.11      375.71      5.72 o 
  -4  -9   4       13.18       13.96      1.50 o 
  -3  -9   4        0.79        1.91      1.26 o 
  -2  -9   4      404.73      433.75      5.93 o 
  -1  -9   4      298.46      299.51      4.49 o 
   0  -9   4      442.47      459.70     11.71 o 
   1  -9   4       18.97       29.30      2.54 o 
   2  -9   4       16.97       19.76      3.67 o 
   3  -9   4      749.65      730.09     11.00 o 
   4  -9   4       71.10       53.96      2.61 o 
   5  -9   4      140.07      136.85      3.94 o 
   6  -9   4      269.53      271.01      9.62 o 
   7  -9   4      273.00      245.20      7.04 o 
   8  -9   4      105.97      118.05      6.95 o 
   9  -9   4       54.48       58.51      2.88 o 
  10  -9   4        0.11        0.38      0.93 o 
  11  -9   4      154.68      171.59      4.06 o 
  -9  -8   4       93.88       93.87      6.63 o 
  -8  -8   4       71.49       57.26      5.02 o 
  -7  -8   4       10.59       11.67      2.64 o 
  -6  -8   4        8.77        7.38      1.94 o 
  -5  -8   4      216.14      209.86      3.93 o 
  -4  -8   4      208.48      210.72      3.25 o 
  -3  -8   4       10.32       10.59      1.01 o 
  -2  -8   4       35.18       36.10      1.70 o 
  -1  -8   4      940.07      930.91     14.18 o 
   0  -8   4      210.48      209.30      3.49 o 
   1  -8   4     1822.35     1771.92     23.00 o 
   2  -8   4       29.07       34.05      1.99 o 
   3  -8   4       76.81       75.91      2.20 o 
   4  -8   4     2296.75     2273.69     36.55 o 
   5  -8   4       15.81       21.84      3.60 o 
   6  -8   4     1662.67     1724.02     33.39 o 
   7  -8   4        8.61       11.89      3.22 o 
   8  -8   4       39.14       35.74      2.13 o 
   9  -8   4      113.74      115.86      4.36 o 
  10  -8   4        2.89        3.60      1.42 o 
  11  -8   4       50.09       50.62      3.19 o 
  -9  -7   4       37.98       39.22      3.51 o 
  -8  -7   4      136.96      140.85      4.70 o 
  -7  -7   4      159.45      162.40      3.46 o 
  -6  -7   4      340.58      348.35      3.96 o 
  -5  -7   4       82.45       84.56      2.98 o 
  -4  -7   4       17.76       19.03      1.42 o 
  -3  -7   4      571.35      543.29      9.74 o 
  -2  -7   4      243.96      237.72      3.85 o 
  -1  -7   4       30.19       49.98      1.50 o 
   0  -7   4        5.32       12.52      1.01 o 
   1  -7   4      325.57      355.72      4.91 o 
   2  -7   4     4815.92     4854.64     80.60 o 
   3  -7   4      217.58      201.56      3.79 o 
   4  -7   4      543.54      544.96     10.20 o 
   5  -7   4     1636.47     1615.93     29.70 o 
   6  -7   4       17.10       17.04      3.13 o 
   7  -7   4      616.63      628.37     14.05 o 
   8  -7   4        9.14        8.70      1.25 o 
   9  -7   4       33.82       26.55      1.99 o 
  10  -7   4      220.70      231.86      4.96 o 
  11  -7   4       55.35       57.62      3.15 o 
 -10  -6   4        0.41        1.87      2.12 o 
  -9  -6   4      120.04      120.35      5.43 o 
  -8  -6   4      179.28      188.73      7.22 o 
  -7  -6   4      703.60      645.12      8.06 o 
  -6  -6   4     1647.74     1541.51     17.36 o 
  -5  -6   4     1959.58     1966.96     18.02 o 
  -4  -6   4      278.47      267.07      4.30 o 
  -3  -6   4      678.78      671.53      7.05 o 
  -2  -6   4      425.73      375.13      3.75 o 
  -1  -6   4      579.15      519.33      6.11 o 
   0  -6   4     6239.49     6516.05     76.25 o 
   1  -6   4     1852.07     1978.10     24.03 o 
   2  -6   4      706.43      749.30     10.94 o 
   3  -6   4      200.95      162.88      4.92 o 
   4  -6   4       20.61       21.82      2.57 o 
   5  -6   4      396.12      392.72      8.93 o 
   6  -6   4        2.33        3.06      0.88 o 
   7  -6   4       11.55        8.30      3.30 o 
   8  -6   4      697.41      742.11     15.16 o 
   9  -6   4       92.98       89.54      2.94 o 
  10  -6   4      164.82      156.96      3.15 o 
  11  -6   4       68.52       70.85      2.40 o 
 -10  -5   4      105.06      120.16     10.38 o 
  -9  -5   4       21.12       20.87      7.03 o 
  -8  -5   4      387.35      410.52      8.60 o 
  -7  -5   4      255.80      233.70      4.39 o 
  -6  -5   4      310.79      298.21      4.02 o 
  -5  -5   4     1478.22     1393.61     14.43 o 
  -4  -5   4      743.08      798.89      9.81 o 
  -3  -5   4        4.85        2.55      0.52 o 
  -2  -5   4     2612.13     2796.11     24.10 o 
  -1  -5   4      649.35      682.42     10.40 o 
   0  -5   4     4246.35     4704.41     50.60 o 
   1  -5   4     9552.98    10598.90    237.84 o 
   2  -5   4        4.24        6.63      1.11 o 
   3  -5   4     3740.09     3686.94     69.86 o 
   4  -5   4      370.55      341.05      7.43 o 
   5  -5   4       33.42       23.48      2.38 o 
   6  -5   4      774.73      807.49     13.48 o 
   7  -5   4      112.42      104.35      2.88 o 
   8  -5   4      403.84      415.25      6.20 o 
   9  -5   4      594.93      608.02      7.63 o 
  10  -5   4       28.38       27.96      5.42 o 
  11  -5   4      141.95      144.65     12.10 o 
 -11  -4   4        4.31        2.68      3.14 o 
 -10  -4   4      496.28      508.40     19.08 o 
  -9  -4   4      241.53      236.12     11.49 o 
  -8  -4   4        1.58        4.01      2.48 o 
  -7  -4   4      375.32      359.52      6.84 o 
  -6  -4   4      250.81      272.56      2.34 o 
  -5  -4   4      584.27      572.44      6.21 o 
  -4  -4   4     7406.01     7872.72     97.36 o 
  -3  -4   4      371.06      366.35      5.38 o 
  -2  -4   4     1747.73     1845.89     16.72 o 
  -1  -4   4     4073.65     4096.67    126.19 o 
   0  -4   4     1297.65     1337.24     13.61 o 
   1  -4   4    11921.92    12561.95    293.07 o 
   2  -4   4      662.35      724.97     11.35 o 
   3  -4   4      279.25      281.85      6.04 o 
   4  -4   4        3.69       13.50      0.98 o 
   5  -4   4       23.15       18.73      1.56 o 
   6  -4   4      144.87      139.98      2.07 o 
   7  -4   4     1692.38     1793.93     19.11 o 
   8  -4   4       81.56       77.74      2.05 o 
   9  -4   4       37.16       42.92      2.62 o 
  10  -4   4       38.26       44.07      1.68 o 
  11  -4   4       13.46       11.91      4.34 o 
 -11  -3   4      162.01      159.23      8.44 o 
 -10  -3   4       19.80       22.05      3.96 o 
  -9  -3   4      259.38      277.66      8.77 o 
  -8  -3   4      125.35      114.51      5.00 o 
  -7  -3   4       19.52       24.04      2.58 o 
  -6  -3   4      390.90      383.30      6.95 o 
  -5  -3   4      157.86      181.69      1.56 o 
  -4  -3   4      904.27      892.22      8.68 o 
  -3  -3   4     1273.93     1228.02      9.30 o 
  -2  -3   4      526.57      545.86      4.52 o 
  -1  -3   4      521.81      528.93      4.14 o 
   0  -3   4     2571.72     2594.85     36.69 o 
   1  -3   4     4263.80     4624.50     85.61 o 
   2  -3   4      766.92      712.20      6.49 o 
   3  -3   4        3.10        6.91      2.08 o 
   4  -3   4       68.59      101.01      1.76 o 
   5  -3   4     1887.62     1858.03     22.28 o 
   6  -3   4      385.72      393.33      5.46 o 
   7  -3   4      572.21      565.07      6.06 o 
   8  -3   4      260.89      256.18      3.72 o 
   9  -3   4        0.80        0.41      0.61 o 
  10  -3   4       55.64       65.82      4.17 o 
  11  -3   4        7.33        6.78      2.69 o 
 -11  -2   4      252.55      264.93     14.32 o 
 -10  -2   4      107.23      100.54      8.74 o 
  -9  -2   4       11.10       13.25      2.99 o 
  -8  -2   4        2.55        0.58      1.60 o 
  -7  -2   4        8.21        9.61      1.99 o 
  -6  -2   4      538.24      543.02     12.10 o 
  -5  -2   4      939.02      921.52      7.37 o 
  -4  -2   4      378.89      392.42      3.36 o 
  -3  -2   4       11.69        7.00      0.76 o 
  -2  -2   4      473.16      481.08      4.91 o 
  -1  -2   4      644.98      655.91     10.69 o 
   1  -2   4     1632.36     1896.18     30.36 o 
   2  -2   4      214.35      270.33      2.62 o 
   3  -2   4     1571.77     1653.44     14.41 o 
   4  -2   4      106.89      101.37      1.83 o 
   5  -2   4      273.66      275.61      3.80 o 
   6  -2   4      162.72      163.11      3.16 o 
   7  -2   4      405.25      393.35      6.29 o 
   8  -2   4       52.85       56.69      2.04 o 
   9  -2   4       49.01       52.03      1.63 o 
  10  -2   4        3.26        3.10      1.10 o 
  11  -2   4      252.85      275.99     12.14 o 
 -12  -1   4       12.72       12.71      6.54 o 
 -11  -1   4        1.22        4.85      3.17 o 
 -10  -1   4      293.87      302.97      9.72 o 
  -9  -1   4      259.61      239.14     10.59 o 
  -8  -1   4        2.28        4.97      2.09 o 
  -7  -1   4      130.76      138.57      6.36 o 
  -6  -1   4       12.02        9.25      1.62 o 
  -5  -1   4      837.83      734.35     12.33 o 
  -4  -1   4      184.87      149.65      1.94 o 
  -3  -1   4      812.98      819.25      7.87 o 
  -2  -1   4     1197.79     1288.82     13.23 o 
  -1  -1   4       59.58       34.12      1.44 o 
   0  -1   4     4510.08     4683.26     61.27 o 
   1  -1   4      475.49      530.65      8.90 o 
   2  -1   4       14.81       13.13      1.20 o 
   3  -1   4     3415.08     3519.97     30.74 o 
   4  -1   4      592.51      581.97      4.97 o 
   5  -1   4     3114.90     3181.16     33.64 o 
   6  -1   4        9.33       11.58      0.88 o 
   7  -1   4     1007.18      985.43     10.53 o 
   8  -1   4      103.05       98.95      3.29 o 
   9  -1   4      472.99      485.73      5.84 o 
  10  -1   4       16.48       12.25      1.86 o 
  11  -1   4        8.19        6.92      4.52 o 
 -12   0   4       53.62       54.69      9.01 o 
 -11   0   4        0.17        0.48      2.31 o 
 -10   0   4       31.37       37.36      6.35 o 
  -9   0   4      954.16      959.51     24.50 o 
  -8   0   4      165.06      185.25      6.02 o 
  -7   0   4     2221.35     2228.17     42.86 o 
  -6   0   4       15.33       26.22      0.73 o 
  -5   0   4       85.03       74.30      1.46 o 
  -4   0   4     2429.83     2526.61     28.22 o 
  -3   0   4     1334.97     1447.84     15.33 o 
  -2   0   4      293.56      306.73      3.26 o 
  -1   0   4     1148.36     1234.33     19.06 o 
   0   0   4      251.24      229.53      3.02 o 
   1   0   4     1074.03      887.77      9.65 o 
   2   0   4     4651.28     5129.95     56.14 o 
   3   0   4      445.78      480.77      7.59 o 
   4   0   4      320.12      298.01      2.75 o 
   5   0   4      665.98      640.90      5.75 o 
   6   0   4      570.33      567.83      7.24 o 
   7   0   4     1867.73     1822.56     26.15 o 
   8   0   4        0.60        1.29      1.05 o 
   9   0   4      258.42      240.54      5.54 o 
  10   0   4       33.03       35.69      3.90 o 
  11   0   4       39.64       37.50      6.98 o 
 -12   1   4       43.28       38.40      7.94 o 
 -11   1   4      367.69      391.82     16.15 o 
 -10   1   4       11.06       11.62      3.02 o 
  -9   1   4     1100.91     1114.66     24.06 o 
  -8   1   4      313.30      305.02      7.95 o 
  -7   1   4       12.54        8.98      0.96 o 
  -6   1   4     1703.93     1564.90     18.58 o 
  -5   1   4     1661.23     1831.42     20.55 o 
  -4   1   4     2688.13     2841.93     38.23 o 
  -3   1   4     6595.65     7069.22    100.69 o 
  -2   1   4      186.65      150.41      2.56 o 
  -1   1   4      761.29      605.17      6.55 o 
   0   1   4      149.29      165.47      6.08 o 
   1   1   4      583.47      608.09      6.95 o 
   2   1   4     3298.53     3467.29     36.03 o 
   3   1   4       23.74       35.72      1.18 o 
   4   1   4      329.29      309.48      4.01 o 
   5   1   4       28.58       25.13      1.00 o 
   6   1   4      379.60      365.79      4.06 o 
   7   1   4      405.84      411.77      4.67 o 
   8   1   4      170.74      164.42      3.37 o 
   9   1   4        0.34       -0.06      0.80 o 
  10   1   4       26.19       26.68      3.91 o 
 -12   2   4       99.30      117.07     10.76 o 
 -11   2   4       82.40       84.75      8.89 o 
 -10   2   4      195.47      188.79     10.45 o 
  -9   2   4      568.38      607.42     14.46 o 
  -8   2   4      603.50      587.60     11.46 o 
  -7   2   4       56.67       55.30      2.54 o 
  -6   2   4      136.74      139.91      2.22 o 
  -5   2   4     4060.85     4037.11     86.56 o 
  -4   2   4      214.61      205.62      2.92 o 
  -3   2   4     2699.92     2570.67     30.98 o 
  -2   2   4      861.87      869.66      9.75 o 
  -1   2   4      902.06      948.26     25.24 o 
   0   2   4     5447.86     5467.11    191.73 o 
   1   2   4     2304.93     2501.83     41.24 o 
   2   2   4     3183.07     3345.66     35.37 o 
   3   2   4     1443.36     1453.50     29.73 o 
   4   2   4      385.34      368.23      5.13 o 
   5   2   4       30.16       30.78      1.31 o 
   6   2   4        2.24        3.59      0.91 o 
   7   2   4        0.95        1.00      0.84 o 
   8   2   4      179.44      185.69      3.53 o 
   9   2   4      108.79      101.26      5.90 o 
  10   2   4      317.99      359.65     11.11 o 
 -12   3   4      160.53      167.10     12.75 o 
 -11   3   4       89.38       95.53      6.24 o 
 -10   3   4      365.04      384.06     11.12 o 
  -9   3   4       12.94       15.12      0.77 o 
  -8   3   4      307.16      314.69      3.23 o 
  -7   3   4      650.48      633.85      8.92 o 
  -6   3   4      707.59      676.65      8.66 o 
  -5   3   4     1095.58     1100.39     22.85 o 
  -4   3   4      330.54      381.52      5.60 o 
  -3   3   4      334.32      333.90      6.29 o 
  -2   3   4     2025.44     1910.88     27.99 o 
  -1   3   4      876.98      880.09     10.96 o 
   0   3   4     2132.84     2165.01     27.01 o 
   1   3   4     1981.74     2001.45     63.52 o 
   2   3   4       35.62       45.80      2.24 o 
   3   3   4      916.47      921.21      9.75 o 
   4   3   4      307.78      297.94      4.23 o 
   5   3   4        5.92       14.86      1.44 o 
   6   3   4      416.64      432.42      6.05 o 
   7   3   4      194.99      178.95      3.72 o 
   8   3   4        0.33        2.25      1.48 o 
   9   3   4      168.17      163.33      4.24 o 
 -12   4   4       11.52        8.71      5.99 o 
 -11   4   4       31.70       29.91      4.37 o 
 -10   4   4      165.57      159.67      6.65 o 
  -9   4   4      255.17      254.25      3.62 o 
  -8   4   4       59.87       61.19      2.04 o 
  -7   4   4       57.15       63.00      2.17 o 
  -6   4   4      516.67      480.29      9.08 o 
  -5   4   4       89.47       93.54      6.31 o 
  -4   4   4      850.29      796.57     10.78 o 
  -3   4   4      614.78      622.15      8.29 o 
  -2   4   4      489.31      482.56      7.25 o 
  -1   4   4     1341.46     1247.84     26.87 o 
   0   4   4      638.92      740.23     10.07 o 
   1   4   4      599.04      509.06     11.63 o 
   2   4   4     1966.12     1881.26     64.39 o 
   3   4   4      485.64      530.87      8.02 o 
   4   4   4      778.25      784.80      9.55 o 
   5   4   4       78.79       73.87      2.24 o 
   6   4   4       35.46       38.09      1.98 o 
   7   4   4      314.94      326.17      6.77 o 
   8   4   4       85.41       88.31      3.52 o 
   9   4   4      302.71      303.45      5.29 o 
 -12   5   4      191.14      209.89     13.85 o 
 -11   5   4       14.15       17.88      6.06 o 
 -10   5   4        1.45       -0.11      1.17 o 
  -9   5   4      136.64      128.78      2.70 o 
  -8   5   4      873.02      896.40     16.01 o 
  -7   5   4        1.38        2.61      1.98 o 
  -6   5   4        3.88        6.06      1.51 o 
  -5   5   4      136.25      123.58      2.57 o 
  -4   5   4      290.78      298.77      6.49 o 
  -3   5   4     1689.70     1672.51    103.31 o 
  -2   5   4      499.46      563.31     11.74 o 
  -1   5   4      108.17      129.41      9.48 o 
   0   5   4        4.00        4.02      1.75 o 
   1   5   4       16.72       22.59      1.88 o 
   2   5   4      147.03      134.23      3.16 o 
   3   5   4      248.22      231.05      3.82 o 
   4   5   4      126.42      125.86      3.77 o 
   5   5   4     1511.23     1560.84     24.11 o 
   6   5   4      114.70      104.98      3.83 o 
   7   5   4      176.43      181.96      4.46 o 
   8   5   4      220.37      217.51      5.88 o 
 -11   6   4       89.07       92.33      9.46 o 
 -10   6   4       61.09       57.72      2.62 o 
  -9   6   4        1.92        0.52      0.92 o 
  -8   6   4       11.34       12.76      1.50 o 
  -7   6   4     1227.08     1262.90     17.68 o 
  -6   6   4       47.04       56.12      2.37 o 
  -5   6   4       40.29       41.52      2.29 o 
  -4   6   4       63.47       62.09      2.49 o 
  -3   6   4      470.39      429.71      7.32 o 
  -2   6   4     3842.41     3758.03    138.47 o 
  -1   6   4      677.37      752.10     12.28 o 
   0   6   4       16.66        8.61      1.46 o 
   1   6   4      202.06      206.17      5.75 o 
   2   6   4      111.98      119.98      3.29 o 
   3   6   4     1269.18     1289.89     25.82 o 
   4   6   4       57.75       59.96      2.44 o 
   5   6   4      135.08      126.33      3.40 o 
   6   6   4      100.12      111.48      3.73 o 
   7   6   4        3.31        4.41      1.56 o 
   8   6   4       71.79       67.84      4.61 o 
 -11   7   4       33.37       36.19      4.96 o 
 -10   7   4      144.75      127.10      5.34 o 
  -9   7   4      168.47      189.72      5.13 o 
  -8   7   4      479.36      501.95     10.86 o 
  -7   7   4        1.73        6.30      2.07 o 
  -6   7   4      169.43      173.16      5.86 o 
  -5   7   4      200.64      227.95      5.11 o 
  -4   7   4      769.60      736.72     17.61 o 
  -3   7   4       94.95       97.30      4.44 o 
  -2   7   4        2.92        2.13      2.08 o 
  -1   7   4     1237.20     1223.28     17.60 o 
   0   7   4       53.08       58.30      3.17 o 
   1   7   4      374.75      367.30      6.73 o 
   2   7   4       15.01       18.52      2.50 o 
   3   7   4      124.30      107.75      5.77 o 
   4   7   4      776.60      807.43     11.32 o 
   5   7   4      251.76      228.66      7.85 o 
   6   7   4      112.00      119.80      3.70 o 
   7   7   4       44.72       53.19      2.79 o 
 -10   8   4       47.70       40.40      5.29 o 
  -9   8   4      201.78      218.35      7.38 o 
  -8   8   4      200.42      188.78      5.85 o 
  -7   8   4     1340.24     1324.13     20.73 o 
  -6   8   4        4.45        7.51      2.16 o 
  -5   8   4      136.02      138.12      5.33 o 
  -4   8   4      496.43      516.91      8.75 o 
  -3   8   4     2218.87     2173.26     36.38 o 
  -2   8   4      215.80      219.19      5.85 o 
  -1   8   4       22.34       18.89      2.17 o 
   0   8   4      157.14      166.35      5.24 o 
   1   8   4       22.01       16.28      2.19 o 
   2   8   4      401.89      432.75      7.80 o 
   3   8   4      128.83      139.46      5.54 o 
   4   8   4       97.21       97.89      3.47 o 
   5   8   4      128.39      135.08      4.23 o 
   6   8   4        2.65        3.74      1.89 o 
 -10   9   4        2.54        2.74      1.75 o 
  -9   9   4      545.95      521.05     10.15 o 
  -8   9   4       24.53       19.62      3.24 o 
  -7   9   4       38.54       47.85      3.11 o 
  -6   9   4      332.06      360.64      7.92 o 
  -5   9   4      244.39      239.88      7.57 o 
  -4   9   4       87.62       93.22      4.34 o 
  -3   9   4       42.35       46.36      3.43 o 
  -2   9   4      192.07      191.90      5.25 o 
  -1   9   4      292.77      285.80      7.50 o 
   0   9   4      177.80      203.82      6.23 o 
   1   9   4       60.54       54.93      3.32 o 
   2   9   4      184.82      185.71      5.33 o 
   3   9   4      279.84      296.51      6.90 o 
   4   9   4       29.89       28.57      2.64 o 
   5   9   4      155.18      159.66      5.40 o 
  -9  10   4        1.36       -0.18      1.96 o 
  -8  10   4      305.93      299.91      7.64 o 
  -7  10   4       28.67       37.44      3.43 o 
  -6  10   4       40.70       48.85      4.32 o 
  -5  10   4      169.93      186.48      5.33 o 
  -4  10   4       15.57       17.09      2.49 o 
  -3  10   4      334.48      342.21      8.61 o 
  -2  10   4        3.75        9.57      2.71 o 
  -1  10   4        0.19        1.00      2.03 o 
   0  10   4      385.38      392.36     19.47 o 
   1  10   4       36.01       51.38      3.61 o 
   2  10   4      144.55      161.06      4.93 o 
   3  10   4       74.10       68.02      3.59 o 
   4  10   4      192.17      192.11      6.03 o 
  -8  11   4       16.37       17.12      3.08 o 
  -7  11   4      278.33      303.24     10.06 o 
  -6  11   4        2.36        3.36      1.99 o 
  -5  11   4       47.95       54.59      5.50 o 
  -4  11   4       38.80       37.24      3.93 o 
  -3  11   4       40.48       45.33      3.55 o 
  -2  11   4      269.03      303.95      9.22 o 
  -1  11   4      135.59      155.28     13.00 o 
   0  11   4      264.80      287.79      9.32 o 
   1  11   4      242.59      243.31      8.00 o 
   2  11   4       54.25       52.98      6.76 o 
  -6  12   4       44.92       59.73     11.19 o 
  -5  12   4        0.55       -1.15      2.46 o 
  -4  12   4      181.83      221.66      8.26 o 
  -3  12   4      110.40      100.96      7.70 o 
  -2  12   4        5.65        5.86      3.14 o 
  -1  12   4      327.99      353.73     13.11 o 
   0  12   4       84.72       96.86      5.92 o 
   0 -15   5      157.63      154.70      8.01 o 
   1 -15   5        0.36        0.06      1.62 o 
   2 -15   5        5.92        7.86      2.32 o 
   3 -15   5      167.80      187.09      7.40 o 
   4 -15   5       23.63       25.93      3.39 o 
   5 -15   5      118.53      126.43      6.45 o 
  -3 -14   5      133.24      150.88      6.56 o 
  -2 -14   5       72.13       65.13      3.01 o 
  -1 -14   5       22.85       26.53      2.98 o 
   0 -14   5       82.83       78.57      4.02 o 
   1 -14   5      208.83      239.89      6.17 o 
   2 -14   5       33.38       35.35      4.93 o 
   3 -14   5        5.11        5.58      3.08 o 
   4 -14   5       56.11       51.48      3.72 o 
   5 -14   5        8.25        8.58      2.45 o 
   6 -14   5      365.13      385.66     14.89 o 
   7 -14   5      108.53      105.12      6.87 o 
  -4 -13   5       14.98        8.98      2.10 o 
  -3 -13   5      207.77      223.26      5.66 o 
  -2 -13   5      105.55      104.29      3.58 o 
  -1 -13   5      169.13      176.98      5.64 o 
   0 -13   5       16.01       17.09      2.41 o 
   1 -13   5       99.54       91.12      3.20 o 
   2 -13   5      293.87      307.61     17.26 o 
   3 -13   5        5.80       10.45      2.23 o 
   4 -13   5      151.55      152.19      5.70 o 
   5 -13   5       90.73       87.85      4.02 o 
   6 -13   5       10.57        6.55      2.54 o 
   7 -13   5      306.16      293.15     10.33 o 
   8 -13   5       23.40       22.15      6.22 o 
  -5 -12   5       66.19       75.96      3.24 o 
  -4 -12   5      125.50      122.68      3.49 o 
  -3 -12   5      235.73      236.25      5.97 o 
  -2 -12   5       66.95       63.41      4.58 o 
  -1 -12   5      154.17      138.55      3.94 o 
   0 -12   5      203.04      202.72      5.44 o 
   1 -12   5      343.27      327.60      6.90 o 
   2 -12   5      384.22      385.41      9.70 o 
   3 -12   5       49.19       53.79      4.79 o 
   4 -12   5      134.40      147.83      6.44 o 
   5 -12   5      551.28      542.13     11.09 o 
   6 -12   5       14.82       15.86      2.32 o 
   7 -12   5       70.37       74.39      7.63 o 
   8 -12   5       56.62       48.07      4.59 o 
   9 -12   5        0.81       -0.94      3.58 o 
  -6 -11   5      236.72      252.14      9.97 o 
  -5 -11   5      190.75      194.40      4.67 o 
  -4 -11   5        2.15        2.30      1.20 o 
  -3 -11   5       37.29       45.46      3.42 o 
  -2 -11   5       67.32       60.43      2.31 o 
  -1 -11   5      105.54       96.19      2.99 o 
   0 -11   5      283.55      274.68      5.00 o 
   1 -11   5       91.39      110.50      4.94 o 
   2 -11   5       16.66       16.49      2.29 o 
   3 -11   5      248.52      253.56      6.16 o 
   4 -11   5      286.28      292.25      6.02 o 
   5 -11   5      624.05      640.43     11.73 o 
   6 -11   5      494.29      455.64     11.96 o 
   7 -11   5      333.82      324.07     12.79 o 
   8 -11   5       61.42       52.49      4.29 o 
   9 -11   5        2.77        7.22      2.72 o 
  10 -11   5       14.09       13.62      3.21 o 
  -7 -10   5      296.61      278.08     25.20 o 
  -6 -10   5       57.68       54.33      2.26 o 
  -5 -10   5      431.90      453.92     12.17 o 
  -4 -10   5      206.44      199.27      4.57 o 
  -3 -10   5       28.27       26.30      1.90 o 
  -2 -10   5       74.21       68.56      1.97 o 
  -1 -10   5        3.27        7.43      1.08 o 
   0 -10   5      355.36      348.32      5.81 o 
   1 -10   5       68.29       54.14      3.80 o 
   2 -10   5      246.10      245.04      5.59 o 
   3 -10   5       47.44       59.88      3.85 o 
   4 -10   5      186.54      180.07      5.92 o 
   5 -10   5      924.16      919.07     19.78 o 
   6 -10   5        5.32        4.47      2.22 o 
   7 -10   5      157.01      155.70      8.23 o 
   8 -10   5       30.97       34.80      3.40 o 
   9 -10   5       93.33      110.50      4.74 o 
  10 -10   5        3.57        4.31      1.81 o 
  -8  -9   5       14.50        9.48      5.30 o 
  -7  -9   5      226.12      221.31     16.77 o 
  -6  -9   5       30.69       28.86      4.79 o 
  -5  -9   5        1.29        1.37      1.27 o 
  -4  -9   5      322.16      321.91      4.63 o 
  -3  -9   5       54.27       52.36      2.37 o 
  -2  -9   5      218.54      203.39      3.32 o 
  -1  -9   5       98.67      103.92      2.51 o 
   0  -9   5      323.49      316.06      7.18 o 
   1  -9   5     1637.14     1630.78     22.98 o 
   2  -9   5      672.99      693.30     15.84 o 
   3  -9   5        1.91        3.53      1.45 o 
   4  -9   5       78.29       62.91      2.85 o 
   5  -9   5        4.29        7.44      3.32 o 
   6  -9   5       29.75       28.42      4.42 o 
   7  -9   5        5.27        7.11      2.18 o 
   8  -9   5      168.50      180.03      4.47 o 
   9  -9   5       45.54       52.88      6.73 o 
  10  -9   5      144.81      145.12      4.60 o 
  -9  -8   5       88.85      105.94      9.95 o 
  -8  -8   5       39.70       17.22      5.65 o 
  -7  -8   5       45.10       44.53      5.42 o 
  -6  -8   5      167.60      170.96     10.76 o 
  -5  -8   5      549.40      549.61      6.83 o 
  -4  -8   5      159.66      157.86      2.96 o 
  -3  -8   5      410.94      401.83      5.25 o 
  -2  -8   5       43.34       51.95      2.13 o 
  -1  -8   5      717.11      680.22     11.78 o 
   0  -8   5       93.68      105.40      1.98 o 
   1  -8   5      121.98      132.79      8.50 o 
   2  -8   5     2053.35     2159.31     30.85 o 
   3  -8   5       41.49       38.81      2.65 o 
   4  -8   5      341.25      343.41      9.65 o 
   5  -8   5        8.07        5.77      2.82 o 
   6  -8   5     1848.44     1848.36     36.47 o 
   7  -8   5      122.59      123.90      3.11 o 
   8  -8   5      249.89      270.44      6.02 o 
   9  -8   5        0.20        0.77      1.27 o 
  10  -8   5        5.42        6.86      1.49 o 
  11  -8   5      227.65      236.97      4.66 o 
  -9  -7   5       93.09       94.76      5.24 o 
  -8  -7   5        9.29       10.11      2.66 o 
  -7  -7   5       45.82       44.28      3.02 o 
  -6  -7   5       62.95       62.27      2.05 o 
  -5  -7   5     1257.49     1254.98     14.05 o 
  -4  -7   5      313.73      321.48      8.51 o 
  -3  -7   5      625.53      653.42      7.34 o 
  -2  -7   5        4.59        5.13      0.76 o 
  -1  -7   5      486.51      463.73      5.19 o 
   0  -7   5     6267.02     6067.67     72.46 o 
   1  -7   5     1680.41     1779.60     22.50 o 
   2  -7   5      162.03      124.76      3.63 o 
   3  -7   5      857.62      923.80     18.48 o 
   4  -7   5      239.99      225.91      7.01 o 
   5  -7   5      472.58      490.61     11.86 o 
   6  -7   5      573.32      564.68      7.82 o 
   7  -7   5        6.02        6.78      1.52 o 
   8  -7   5      418.52      473.92      8.53 o 
   9  -7   5      180.99      189.74      3.85 o 
  10  -7   5        8.10        5.21      1.48 o 
  11  -7   5       15.84       13.14      2.22 o 
 -10  -6   5       32.32       33.73      5.06 o 
  -9  -6   5       69.94       76.12      5.77 o 
  -8  -6   5       24.96       28.43      2.80 o 
  -7  -6   5      719.59      728.28     12.72 o 
  -6  -6   5       14.43       14.77      1.93 o 
  -5  -6   5     1064.85     1092.65     11.99 o 
  -4  -6   5      745.85      715.39      7.80 o 
  -3  -6   5        8.36        9.10      1.11 o 
  -2  -6   5      225.59      303.47      4.14 o 
  -1  -6   5        5.36        1.60      1.14 o 
   0  -6   5       42.80       28.57      3.81 o 
   1  -6   5      747.40      697.86      7.38 o 
   2  -6   5       16.63       14.70      2.32 o 
   3  -6   5      154.00      139.54      3.65 o 
   4  -6   5      822.53      803.36     14.31 o 
   5  -6   5      551.64      533.74     10.36 o 
   6  -6   5     1720.84     1738.15     18.44 o 
   7  -6   5      932.38      943.86     11.25 o 
   8  -6   5      228.78      237.30      7.88 o 
   9  -6   5      549.47      562.25      7.17 o 
  10  -6   5       86.47       86.22      2.82 o 
  11  -6   5      154.05      157.27      3.73 o 
 -10  -5   5      125.32      124.16     10.53 o 
  -9  -5   5      228.55      225.86      8.52 o 
  -8  -5   5       45.08       48.58      4.36 o 
  -7  -5   5       12.52       14.19      0.55 o 
  -6  -5   5      776.95      793.09      7.02 o 
  -5  -5   5      537.94      602.26      7.69 o 
  -4  -5   5      804.47      754.22      7.72 o 
  -3  -5   5      791.99      787.02      9.70 o 
  -2  -5   5       46.10       77.28      3.53 o 
  -1  -5   5     1965.18     2021.81     26.60 o 
   0  -5   5      405.77      445.29      4.70 o 
   1  -5   5     1256.73     1303.51     13.49 o 
   2  -5   5      578.53      595.83     10.12 o 
   3  -5   5       43.14       38.80      1.97 o 
   4  -5   5      160.52      178.67      4.23 o 
   5  -5   5      752.45      721.18      8.14 o 
   6  -5   5      274.28      282.36      3.75 o 
   7  -5   5     1842.48     1891.97     20.56 o 
   8  -5   5        1.58        2.74      0.79 o 
   9  -5   5       93.03      100.40      2.66 o 
  10  -5   5       61.62       59.17      4.78 o 
  11  -5   5       12.05        9.12      1.39 o 
 -11  -4   5       54.02       48.53      5.63 o 
 -10  -4   5        0.04       -0.61      2.39 o 
  -9  -4   5      445.94      412.44     15.38 o 
  -8  -4   5      250.27      268.95     11.04 o 
  -7  -4   5       82.95       89.28      4.16 o 
  -6  -4   5       19.46       21.13      0.67 o 
  -5  -4   5      143.67      126.00      1.97 o 
  -4  -4   5        3.90        2.59      0.47 o 
  -3  -4   5      817.84      779.06      6.27 o 
  -2  -4   5      506.38      514.41      4.86 o 
  -1  -4   5     3220.67     3427.82     33.55 o 
   0  -4   5      133.25      121.86      3.55 o 
   1  -4   5       29.84       25.16      0.34 o 
   2  -4   5      459.67      434.74      3.79 o 
   3  -4   5     1667.56     1571.60     16.85 o 
   4  -4   5      513.99      551.13      5.92 o 
   5  -4   5     1669.05     1649.40     16.69 o 
   6  -4   5        1.43        2.00      0.79 o 
   7  -4   5      900.22      915.35      9.84 o 
   8  -4   5      467.64      480.38      8.78 o 
   9  -4   5       16.83       21.76      1.86 o 
  10  -4   5      220.19      236.26      4.69 o 
  11  -4   5       66.44       64.80      6.39 o 
 -11  -3   5      195.33      194.76      9.11 o 
 -10  -3   5      342.58      326.81     14.71 o 
  -9  -3   5       42.61       44.09      6.28 o 
  -8  -3   5      144.37      153.30      8.13 o 
  -7  -3   5       36.71       39.87      3.10 o 
  -6  -3   5      950.66      989.31      8.14 o 
  -5  -3   5     1155.09     1167.64     12.83 o 
  -4  -3   5      354.39      363.49      3.63 o 
  -3  -3   5     1444.14     1488.11     13.48 o 
  -2  -3   5     1767.61     1774.43     19.92 o 
  -1  -3   5      528.47      543.22      9.88 o 
   0  -3   5      108.20       88.83     16.71 o 
   1  -3   5     1251.74     1242.26     20.24 o 
   2  -3   5       46.15       76.92      2.45 o 
   3  -3   5      952.14      866.60      9.28 o 
   4  -3   5      385.90      400.94      4.45 o 
   5  -3   5        1.74        4.13      0.86 o 
   6  -3   5      682.21      662.72      8.59 o 
   7  -3   5       36.42       32.69      1.48 o 
   8  -3   5      202.41      195.51      3.72 o 
   9  -3   5       50.00       57.03      2.18 o 
  10  -3   5       59.13       54.69      3.23 o 
  11  -3   5       90.91       98.51      7.70 o 
 -11  -2   5        3.75        2.58      4.70 o 
 -10  -2   5      638.54      621.12     16.47 o 
  -9  -2   5      139.66      146.24      6.12 o 
  -8  -2   5      568.02      605.78     16.59 o 
  -7  -2   5       10.50       12.37      3.35 o 
  -6  -2   5      292.33      289.56      3.66 o 
  -5  -2   5      111.66      101.20      1.27 o 
  -4  -2   5     2471.87     2592.23     31.65 o 
  -3  -2   5     1011.10     1121.28     20.52 o 
  -2  -2   5      394.39      406.25      4.49 o 
  -1  -2   5     1149.90     1038.40      8.70 o 
   0  -2   5     1942.88     2231.42     26.84 o 
   1  -2   5      499.40      444.40      8.72 o 
   2  -2   5     4996.25     5443.09    188.42 o 
   3  -2   5      579.99      569.03      6.29 o 
   4  -2   5     1708.03     1611.54     14.86 o 
   5  -2   5      132.63      111.95      1.69 o 
   6  -2   5       62.20       75.36      2.13 o 
   7  -2   5       29.15       23.67      1.63 o 
   8  -2   5       30.85       42.25      2.63 o 
   9  -2   5      156.12      177.11      3.10 o 
  10  -2   5       11.75        9.36      1.51 o 
  11  -2   5        0.32        1.67      2.24 o 
 -11  -1   5        4.64        2.66      2.85 o 
 -10  -1   5      105.21       95.18      8.53 o 
  -9  -1   5      220.01      222.10      7.59 o 
  -8  -1   5       79.66       81.29      6.32 o 
  -7  -1   5      955.58      947.44     18.61 o 
  -6  -1   5        2.13        2.36      0.48 o 
  -5  -1   5      131.73      150.63      2.23 o 
  -4  -1   5     1407.95     1417.26     12.90 o 
  -3  -1   5     2954.96     2862.05     27.95 o 
  -2  -1   5      960.72      814.97      9.05 o 
  -1  -1   5     1465.03     1496.23     28.24 o 
   0  -1   5     3422.43     3602.44     45.94 o 
   1  -1   5     1454.37     1565.43     19.20 o 
   2  -1   5     8638.76     9514.99    120.87 o 
   3  -1   5       43.91       44.76      1.08 o 
   4  -1   5       31.35       30.34      1.16 o 
   5  -1   5      957.85      920.25     13.08 o 
   6  -1   5      762.14      763.41      8.09 o 
   7  -1   5      122.13      109.54      3.54 o 
   8  -1   5      425.37      437.33      7.11 o 
   9  -1   5        2.95        1.07      1.10 o 
  10  -1   5      118.15      112.47      3.35 o 
 -11   0   5      151.42      154.18      7.63 o 
 -10   0   5       22.46       22.65      3.62 o 
  -9   0   5      640.51      628.59     18.62 o 
  -8   0   5       49.74       59.93      5.70 o 
  -7   0   5     1149.82     1177.07     22.57 o 
  -6   0   5      434.06      420.35      4.10 o 
  -5   0   5      236.18      230.84      3.78 o 
  -4   0   5       55.17       32.49      2.14 o 
  -3   0   5       11.24        8.41      0.77 o 
  -2   0   5      426.52      346.34      4.08 o 
  -1   0   5     1882.40     1794.97     46.47 o 
   0   0   5     2943.00     3087.61     39.78 o 
   1   0   5       22.70       21.68      1.13 o 
   2   0   5     3819.25     3995.98     47.38 o 
   3   0   5     1244.46     1161.12     10.99 o 
   4   0   5        6.82        6.94      0.91 o 
   5   0   5      383.78      391.71      6.10 o 
   6   0   5      287.56      290.73      4.17 o 
   7   0   5      406.33      406.23      4.97 o 
   8   0   5     1331.81     1374.29     16.90 o 
   9   0   5       36.59       30.89      1.64 o 
  10   0   5       56.50       40.40      8.30 o 
 -12   1   5       28.97       37.43      8.32 o 
 -11   1   5       75.84       66.19      8.40 o 
 -10   1   5      137.11      128.19      6.55 o 
  -9   1   5       60.39       63.48      4.44 o 
  -8   1   5      377.48      347.46     12.97 o 
  -7   1   5       15.04        8.92      0.69 o 
  -6   1   5      341.26      339.17      4.82 o 
  -5   1   5      931.89      969.19     20.58 o 
  -4   1   5      557.65      455.39      5.14 o 
  -3   1   5     4115.33     4117.91     53.83 o 
  -2   1   5       81.57      108.95      4.95 o 
  -1   1   5      566.98      496.23     20.78 o 
   0   1   5      967.28      900.79     28.26 o 
   1   1   5     1228.22     1206.83     14.96 o 
   2   1   5      135.47      122.25      1.93 o 
   3   1   5     2068.06     2050.06     21.08 o 
   4   1   5     1097.01     1115.13     13.99 o 
   5   1   5      244.76      240.46      4.03 o 
   6   1   5      345.97      335.24      5.87 o 
   7   1   5        0.26        0.02      0.72 o 
   8   1   5      564.71      566.18      9.24 o 
   9   1   5      448.26      431.95      8.00 o 
  10   1   5       99.90      111.64      5.88 o 
 -12   2   5      125.86      144.54     12.17 o 
 -11   2   5       78.56       83.87      9.20 o 
 -10   2   5      196.22      202.37     10.94 o 
  -9   2   5       23.83       19.31      1.16 o 
  -8   2   5      869.87      905.00      8.74 o 
  -7   2   5     2047.52     2036.81     24.42 o 
  -6   2   5      202.08      204.38      3.29 o 
  -5   2   5     1184.90     1204.07     14.26 o 
  -4   2   5     1045.65     1095.08     13.13 o 
  -3   2   5        2.29       14.99      1.29 o 
  -2   2   5     3751.66     3746.43     74.53 o 
  -1   2   5      815.81      794.49     12.23 o 
   0   2   5        0.84        3.40      0.89 o 
   1   2   5      331.13      272.63     12.01 o 
   2   2   5       32.68       33.58      1.46 o 
   3   2   5      577.14      621.89      8.86 o 
   4   2   5       49.62       51.53      1.85 o 
   5   2   5      493.01      483.08     10.11 o 
   6   2   5      354.74      358.77      9.23 o 
   7   2   5      601.72      598.99      8.14 o 
   8   2   5        5.83        4.25      1.20 o 
   9   2   5      504.92      515.33     11.80 o 
 -12   3   5       31.43       26.19      7.71 o 
 -11   3   5       23.51       23.05      6.50 o 
 -10   3   5        0.95        0.87      2.26 o 
  -9   3   5      454.84      414.57      8.97 o 
  -8   3   5        2.86        1.56      1.11 o 
  -7   3   5      448.20      442.34      5.73 o 
  -6   3   5      138.75      141.18      2.65 o 
  -5   3   5      416.30      465.07      6.28 o 
  -4   3   5      538.14      533.04      6.74 o 
  -3   3   5     1111.49     1213.02     15.21 o 
  -2   3   5      199.32      205.44      3.79 o 
  -1   3   5     1503.92     1452.34     25.20 o 
   0   3   5       43.95       33.45      1.86 o 
   1   3   5      570.71      639.95      9.07 o 
   2   3   5     2134.58     2132.36     28.25 o 
   3   3   5       66.56       78.25      2.58 o 
   4   3   5     1109.46     1174.54     13.30 o 
   5   3   5      252.21      230.68      7.55 o 
   6   3   5       43.94       47.75      1.98 o 
   7   3   5      192.53      191.70      4.40 o 
   8   3   5       92.72      107.78      2.94 o 
   9   3   5       91.24      104.09      3.60 o 
 -11   4   5      171.87      170.24     11.51 o 
 -10   4   5       95.53       85.36      5.10 o 
  -9   4   5       43.28       39.11      1.83 o 
  -8   4   5     1445.96     1473.06     18.84 o 
  -7   4   5      675.66      629.05      8.50 o 
  -6   4   5      326.05      340.55      5.80 o 
  -5   4   5        5.48        9.80      3.76 o 
  -4   4   5       16.04       19.91      1.33 o 
  -3   4   5     3402.20     3391.65     75.73 o 
  -2   4   5       97.04      106.97      3.57 o 
  -1   4   5      295.31      324.41      7.85 o 
   0   4   5        3.12        4.65      1.13 o 
   1   4   5        0.51        1.81      1.08 o 
   2   4   5     1046.99     1130.20     16.16 o 
   3   4   5     1006.86      970.83     10.95 o 
   4   4   5        0.15       -0.07      0.80 o 
   5   4   5      385.81      367.92      6.58 o 
   6   4   5      249.61      253.25      5.01 o 
   7   4   5      107.48      111.49      3.58 o 
   8   4   5       25.39       24.56      1.99 o 
 -11   5   5        7.16        8.92      5.72 o 
 -10   5   5      335.00      323.42      7.60 o 
  -9   5   5       23.35       28.09      2.07 o 
  -8   5   5      407.09      391.27      8.07 o 
  -7   5   5      563.95      556.09      7.77 o 
  -6   5   5        0.85        8.67      1.42 o 
  -5   5   5      475.92      493.74     21.25 o 
  -4   5   5       95.31      102.63      9.56 o 
  -3   5   5      193.82      185.95      5.90 o 
  -2   5   5     2550.11     2462.16     68.48 o 
  -1   5   5      103.81       93.47      2.77 o 
   0   5   5      438.97      463.48      7.85 o 
   1   5   5      108.64       87.63      3.67 o 
   2   5   5      626.70      624.28     11.27 o 
   3   5   5      779.01      822.52     10.89 o 
   4   5   5     1432.36     1416.71     18.84 o 
   5   5   5       28.62       33.45      2.46 o 
   6   5   5       69.64       62.98      5.01 o 
   7   5   5       54.59       54.67      2.93 o 
   8   5   5        6.70        9.50      2.51 o 
 -11   6   5        3.10        5.21      3.42 o 
 -10   6   5       25.78       28.17      3.07 o 
  -9   6   5      433.25      405.68      6.23 o 
  -8   6   5      441.42      435.90      7.35 o 
  -7   6   5      442.27      407.71      7.99 o 
  -6   6   5      204.90      202.45      5.14 o 
  -5   6   5      160.66      165.18      5.05 o 
  -4   6   5     1965.41     2000.93     29.21 o 
  -3   6   5       96.96       94.52      3.80 o 
  -2   6   5       62.35       67.60      3.09 o 
  -1   6   5      233.79      207.77      5.19 o 
   0   6   5      170.91      208.10      6.20 o 
   1   6   5      457.77      540.87      9.76 o 
   2   6   5      157.39      135.94      6.65 o 
   3   6   5      212.30      191.23      8.33 o 
   4   6   5      253.24      218.12      4.57 o 
   5   6   5      292.08      280.41      5.04 o 
   6   6   5      229.44      221.54      4.89 o 
   7   6   5       10.57        8.88      2.21 o 
 -10   7   5      118.69      120.26      3.57 o 
  -9   7   5       54.80       49.84      2.62 o 
  -8   7   5      416.17      409.87      8.67 o 
  -7   7   5        0.96        4.14      2.18 o 
  -6   7   5      401.33      419.42      7.35 o 
  -5   7   5        0.48        1.13      1.22 o 
  -4   7   5       14.52       16.16      1.95 o 
  -3   7   5     1587.96     1601.11     29.22 o 
  -2   7   5       33.46       47.90      3.08 o 
  -1   7   5     1451.60     1513.23     40.24 o 
   0   7   5        1.24        1.01      1.37 o 
   1   7   5        1.13        1.82      2.75 o 
   2   7   5      486.22      469.25      8.17 o 
   3   7   5        4.06        8.65      1.63 o 
   4   7   5      282.97      293.65      5.86 o 
   5   7   5        1.37        0.33      1.35 o 
   6   7   5       51.54       72.52      3.81 o 
 -10   8   5       76.14       67.31      4.06 o 
  -9   8   5      249.91      230.07      6.55 o 
  -8   8   5      206.47      193.15      7.45 o 
  -7   8   5       27.14       23.88      2.72 o 
  -6   8   5        2.47        3.13      1.79 o 
  -5   8   5      242.66      230.25      6.12 o 
  -4   8   5       50.17       38.50      4.04 o 
  -3   8   5        7.91        9.26      2.00 o 
  -2   8   5      150.48      155.69      4.92 o 
  -1   8   5       28.62       31.58      4.12 o 
   0   8   5      548.53      583.34     10.55 o 
   1   8   5       64.70       62.71      4.18 o 
   2   8   5      220.63      225.57      5.13 o 
   3   8   5       75.39       80.51      3.42 o 
   4   8   5       14.60       22.31      2.82 o 
   5   8   5      248.15      229.90      6.30 o 
  -9   9   5       61.41       57.06      3.48 o 
  -8   9   5       70.78       70.51      4.91 o 
  -7   9   5      351.76      342.27      8.07 o 
  -6   9   5       65.16       63.78      3.76 o 
  -5   9   5       39.24       37.81      4.46 o 
  -4   9   5        1.02        0.86      1.80 o 
  -3   9   5      429.77      434.89      8.77 o 
  -2   9   5      640.82      675.82     21.36 o 
  -1   9   5        0.71       -0.93      2.58 o 
   0   9   5       66.17       67.20      3.92 o 
   1   9   5      200.39      197.99      5.91 o 
   2   9   5        2.06        1.03      1.77 o 
   3   9   5       79.04       97.03      5.30 o 
   4   9   5       27.52       21.49      2.66 o 
  -8  10   5        5.42        5.30      2.00 o 
  -7  10   5      147.05      138.47      5.58 o 
  -6  10   5      158.27      157.32      7.49 o 
  -5  10   5      508.36      477.40     11.02 o 
  -4  10   5      112.32      130.76      5.91 o 
  -3  10   5        1.16        2.20      2.36 o 
  -2  10   5       24.12       19.21      3.43 o 
  -1  10   5      254.76      281.31     19.00 o 
   0  10   5       31.26       28.29      3.63 o 
   1  10   5      156.01      149.45      8.89 o 
   2  10   5       93.71      100.40      5.74 o 
   3  10   5        0.31        0.17      1.57 o 
  -7  11   5      122.25      127.39      5.14 o 
  -6  11   5       63.06       65.68      9.03 o 
  -5  11   5       22.33       18.31      3.01 o 
  -4  11   5      178.51      173.52      7.29 o 
  -3  11   5      121.08      117.13      6.21 o 
  -2  11   5        1.42        2.43      2.69 o 
  -1  11   5       88.88       94.98      5.10 o 
   0  11   5      210.93      222.41      8.71 o 
   1  11   5       41.91       41.39      4.12 o 
  -4  12   5       78.75       84.19      7.66 o 
  -3  12   5       67.10       67.81      5.80 o 
  -2  12   5      201.73      237.96      9.18 o 
   0 -15   6       13.22       15.25      2.81 o 
   1 -15   6      163.37      160.64      4.45 o 
   2 -15   6        5.06        1.60      1.92 o 
   3 -15   6       25.84       22.44      3.86 o 
   4 -15   6       15.66       13.32      2.99 o 
   5 -15   6        0.05        1.51      3.65 o 
  -3 -14   6       10.20        8.18      1.99 o 
  -2 -14   6       10.76        8.04      2.74 o 
  -1 -14   6      354.63      367.41      6.57 o 
   0 -14   6       24.61       24.76      2.67 o 
   1 -14   6       11.98       13.95      2.43 o 
   2 -14   6       82.25       78.21      4.34 o 
   3 -14   6       48.44       45.69      5.41 o 
   4 -14   6       76.16       73.00      4.21 o 
   5 -14   6       20.33       16.88      2.89 o 
   6 -14   6        2.20        2.28      2.92 o 
   7 -14   6      196.45      200.15      9.28 o 
  -4 -13   6        9.97        8.63      2.17 o 
  -3 -13   6      153.59      148.37      3.78 o 
  -2 -13   6      155.11      148.38      4.62 o 
  -1 -13   6        1.91       -0.46      1.06 o 
   0 -13   6      315.16      308.29      6.31 o 
   1 -13   6        0.73        1.16      1.76 o 
   2 -13   6       20.85       24.65      2.14 o 
   3 -13   6       24.28       24.59      4.15 o 
   4 -13   6        2.79        2.37      2.40 o 
   5 -13   6      262.28      252.37      9.48 o 
   6 -13   6       11.06       14.01      3.64 o 
   7 -13   6       72.65       56.81      5.45 o 
   8 -13   6       42.81       30.04      7.01 o 
  -5 -12   6       71.65       75.82      3.59 o 
  -4 -12   6      154.66      159.09      3.98 o 
  -3 -12   6        0.68        0.66      1.03 o 
  -2 -12   6      345.07      358.73      6.54 o 
  -1 -12   6       25.65       21.57      2.79 o 
   0 -12   6      257.28      272.79      5.25 o 
   1 -12   6      135.00      105.08      2.94 o 
   2 -12   6      208.50      198.39     12.40 o 
   3 -12   6      395.37      353.53      8.24 o 
   4 -12   6       89.77      105.78      4.84 o 
   5 -12   6       49.23       49.71      4.64 o 
   6 -12   6      287.32      286.16      9.71 o 
   7 -12   6       34.23       35.83      4.21 o 
   8 -12   6        0.81        0.84      3.50 o 
   9 -12   6       38.28       34.20      6.60 o 
  -6 -11   6       59.33       67.75      3.87 o 
  -5 -11   6      194.99      195.88      5.63 o 
  -4 -11   6      246.98      266.41      5.21 o 
  -3 -11   6       51.34       48.77      2.52 o 
  -2 -11   6      216.35      228.30      4.59 o 
  -1 -11   6      263.63      252.20      4.83 o 
   0 -11   6      353.30      330.03      4.82 o 
   1 -11   6      524.84      526.36      7.17 o 
   2 -11   6      104.80      108.41      3.64 o 
   3 -11   6      236.21      233.02      5.34 o 
   4 -11   6      776.27      770.88     17.80 o 
   5 -11   6        0.57        5.26      3.99 o 
   6 -11   6      408.01      415.91     11.42 o 
   7 -11   6      263.02      272.24      8.85 o 
   8 -11   6       30.88       15.68      3.23 o 
   9 -11   6       49.16       40.62      6.29 o 
  -7 -10   6      259.69      252.25     12.98 o 
  -6 -10   6      257.68      274.31      6.27 o 
  -5 -10   6       46.73       42.00      6.53 o 
  -4 -10   6      213.10      215.67      4.22 o 
  -3 -10   6      174.14      173.20      3.37 o 
  -2 -10   6      195.45      194.46      3.91 o 
  -1 -10   6       42.92       52.38      2.24 o 
   0 -10   6        0.67        0.87      0.86 o 
   1 -10   6      711.26      724.31      8.69 o 
   2 -10   6     3082.72     2944.03     44.82 o 
   3 -10   6      492.38      532.12     15.10 o 
   4 -10   6       35.37       35.45      5.09 o 
   5 -10   6      712.57      735.29     19.68 o 
   6 -10   6        5.61        4.60      3.54 o 
   7 -10   6      424.95      451.36     11.69 o 
   8 -10   6       19.00       14.23      1.78 o 
   9 -10   6       17.70       19.83      2.24 o 
  10 -10   6      213.31      231.23      5.40 o 
  -8  -9   6      122.09      139.51      7.12 o 
  -7  -9   6      262.67      246.73     11.38 o 
  -6  -9   6      229.38      229.55      6.10 o 
  -5  -9   6      530.66      549.84     10.09 o 
  -4  -9   6      187.45      183.99      6.04 o 
  -3  -9   6      559.72      589.31      6.93 o 
  -2  -9   6      218.69      202.97      3.97 o 
  -1  -9   6      378.17      382.52      5.68 o 
   0  -9   6      577.47      565.96      6.30 o 
   1  -9   6       63.36       60.51      2.48 o 
   2  -9   6      239.92      247.23      9.03 o 
   3  -9   6        7.20        9.08      2.11 o 
   4  -9   6        9.44       11.73      2.37 o 
   5  -9   6      105.37      118.94      4.83 o 
   6  -9   6       88.81       86.30      4.40 o 
   7  -9   6       16.27       24.51      4.90 o 
   8  -9   6      443.03      436.97      6.34 o 
   9  -9   6        3.93        4.14      1.75 o 
  10  -9   6       71.56       70.86      3.10 o 
  -9  -8   6        1.17        0.99      1.91 o 
  -8  -8   6      131.13      135.89      4.82 o 
  -7  -8   6        1.01        2.42      0.86 o 
  -6  -8   6      162.27      147.78      4.33 o 
  -5  -8   6      200.95      183.39      4.76 o 
  -4  -8   6       21.37       27.35      3.12 o 
  -3  -8   6      568.28      592.03      8.58 o 
  -2  -8   6       13.13       15.59      2.02 o 
  -1  -8   6      492.08      487.77      8.46 o 
   0  -8   6     1438.96     1465.78     34.21 o 
   1  -8   6     1804.39     1830.34     23.55 o 
   2  -8   6      176.16      166.52      6.60 o 
   3  -8   6      399.56      374.43      8.27 o 
   4  -8   6      177.67      185.00      5.35 o 
   5  -8   6       44.60       39.60      2.97 o 
   6  -8   6      608.08      604.06      9.16 o 
   7  -8   6      146.13      147.96      2.64 o 
   8  -8   6       96.52      104.23      2.57 o 
   9  -8   6      238.74      259.03      5.46 o 
  10  -8   6        6.86        5.36      1.24 o 
  -9  -7   6        1.26        2.47      1.99 o 
  -8  -7   6      131.89      126.41      5.10 o 
  -7  -7   6       61.38       62.05      1.41 o 
  -6  -7   6        1.95        2.70      0.78 o 
  -5  -7   6      465.26      448.62      6.32 o 
  -4  -7   6       84.15       90.01      2.27 o 
  -3  -7   6       90.07      107.60      3.46 o 
  -2  -7   6      417.72      434.75      5.58 o 
  -1  -7   6       76.91       90.44      1.77 o 
   0  -7   6        0.21        0.85      0.70 o 
   1  -7   6      458.80      441.43      5.27 o 
   2  -7   6      182.87      177.67      4.68 o 
   3  -7   6       65.23       75.96      3.15 o 
   4  -7   6      690.56      631.74     12.35 o 
   5  -7   6      161.26      147.71      2.73 o 
   6  -7   6     1160.51     1174.23     13.70 o 
   7  -7   6      141.14      153.81      3.46 o 
   8  -7   6       27.83       28.33      2.01 o 
   9  -7   6       49.07       52.80      2.73 o 
  10  -7   6       43.57       49.70      2.24 o 
 -10  -6   6       12.26        7.42      3.69 o 
  -9  -6   6      117.73      136.69      9.99 o 
  -8  -6   6      263.96      244.63     11.07 o 
  -7  -6   6      187.97      190.50      4.58 o 
  -6  -6   6      392.41      373.88      4.02 o 
  -5  -6   6      164.78      151.41      3.03 o 
  -4  -6   6     1258.94     1300.67     13.74 o 
  -3  -6   6      591.25      554.52      7.17 o 
  -2  -6   6       71.46       95.88      1.77 o 
  -1  -6   6      252.73      255.81      3.73 o 
   0  -6   6      171.32      146.57      2.14 o 
   1  -6   6      517.25      543.10      5.69 o 
   2  -6   6     2449.30     2287.58     43.83 o 
   3  -6   6        9.07        6.65      1.49 o 
   4  -6   6     1421.56     1371.43     16.13 o 
   5  -6   6      638.53      681.48      7.08 o 
   6  -6   6      120.49      118.39      2.45 o 
   7  -6   6      338.75      357.00      5.89 o 
   8  -6   6      214.39      220.52      5.06 o 
   9  -6   6       40.18       48.71      2.24 o 
  10  -6   6       23.21       21.97      1.67 o 
  11  -6   6        7.27       14.93      2.31 o 
 -10  -5   6       85.05       83.52      8.96 o 
  -9  -5   6       27.60       35.24      4.14 o 
  -8  -5   6     1186.26     1195.21     30.27 o 
  -7  -5   6      101.97      102.58      3.12 o 
  -6  -5   6      672.02      634.64      5.85 o 
  -5  -5   6      460.10      463.35      4.52 o 
  -4  -5   6       67.89       85.48      1.79 o 
  -3  -5   6     2097.14     2262.19     26.65 o 
  -2  -5   6      659.77      692.30      7.31 o 
  -1  -5   6        0.85        1.82      0.57 o 
   0  -5   6      411.18      372.51      4.05 o 
   1  -5   6       18.53       11.02      0.68 o 
   2  -5   6      331.81      371.37      5.15 o 
   3  -5   6     1144.07     1080.65      9.90 o 
   4  -5   6        0.04        0.84      0.47 o 
   5  -5   6      398.90      403.15      4.84 o 
   6  -5   6      409.03      404.25      7.44 o 
   7  -5   6       30.64       26.77      1.29 o 
   8  -5   6      681.88      703.74     10.04 o 
   9  -5   6        0.81        2.08      1.16 o 
  10  -5   6       83.09       86.83      3.34 o 
  11  -5   6      156.89      165.33      3.67 o 
 -11  -4   6       15.98       17.09      4.36 o 
 -10  -4   6      304.35      322.99     11.11 o 
  -9  -4   6       44.40       64.43      7.23 o 
  -8  -4   6      338.96      318.88     12.16 o 
  -7  -4   6       72.05       66.03      2.55 o 
  -6  -4   6       70.53       50.09      1.82 o 
  -5  -4   6     1667.20     1730.99     16.98 o 
  -4  -4   6     3287.08     3362.87     35.47 o 
  -3  -4   6     1738.32     1827.05     18.06 o 
  -2  -4   6     2895.75     3115.23     37.10 o 
  -1  -4   6      225.65      211.71      2.64 o 
   0  -4   6     3021.32     3173.75     58.43 o 
   1  -4   6     2741.56     2979.01     54.92 o 
   2  -4   6     3191.99     3499.28     66.85 o 
   3  -4   6     1237.41     1289.54     13.26 o 
   4  -4   6      222.80      228.11      3.20 o 
   5  -4   6       44.33       51.11      1.77 o 
   6  -4   6      183.04      185.70      3.01 o 
   7  -4   6      415.58      442.71      6.16 o 
   8  -4   6       94.71       95.83      2.56 o 
   9  -4   6      223.25      236.90      4.71 o 
  10  -4   6       34.31       38.39      2.20 o 
 -11  -3   6       19.92       18.08      4.22 o 
 -10  -3   6      325.02      327.85     14.86 o 
  -9  -3   6      178.44      204.30     10.70 o 
  -8  -3   6      646.49      634.56     17.88 o 
  -7  -3   6      687.08      638.99     16.18 o 
  -6  -3   6      230.28      242.71      3.45 o 
  -5  -3   6      340.32      338.40      5.32 o 
  -4  -3   6     4090.74     4419.04     48.49 o 
  -3  -3   6       66.46       73.54      3.83 o 
  -2  -3   6      244.77      254.92      3.55 o 
  -1  -3   6      620.22      587.89      6.38 o 
   0  -3   6      492.35      565.98     11.16 o 
   1  -3   6     5487.88     5585.98    113.13 o 
   2  -3   6      454.68      469.22     10.21 o 
   3  -3   6       17.03       27.44      3.01 o 
   4  -3   6      755.34      747.91      8.52 o 
   5  -3   6      631.84      586.50     11.09 o 
   6  -3   6      212.40      192.26      4.27 o 
   7  -3   6      311.74      361.71      8.58 o 
   8  -3   6       44.13       37.54      2.17 o 
   9  -3   6      287.64      283.45      4.39 o 
  10  -3   6      297.66      312.19      5.94 o 
 -11  -2   6       74.78       78.03      9.25 o 
 -10  -2   6      150.53      168.28      7.42 o 
  -9  -2   6      494.98      492.36     12.78 o 
  -8  -2   6      502.25      478.44     14.68 o 
  -7  -2   6       66.84       67.60      1.75 o 
  -6  -2   6      657.63      653.36      7.06 o 
  -5  -2   6       37.76       33.60      1.13 o 
  -4  -2   6     1682.20     1715.88     44.72 o 
  -3  -2   6     1495.07     1498.90     16.99 o 
  -2  -2   6      319.02      326.43      3.25 o 
  -1  -2   6     1357.35     1288.62     29.99 o 
   0  -2   6      108.57       98.34      2.29 o 
   1  -2   6       55.79       56.62      1.38 o 
   2  -2   6     2655.90     2526.56     24.54 o 
   3  -2   6      679.38      765.32      7.28 o 
   4  -2   6      839.62      871.62     15.23 o 
   5  -2   6        9.65        8.13      0.78 o 
   6  -2   6      996.86      997.93     13.31 o 
   7  -2   6       45.32       52.97      2.75 o 
   8  -2   6      239.29      239.76      5.31 o 
   9  -2   6        0.03       -0.63      1.27 o 
  10  -2   6       12.46        9.19      1.67 o 
 -11  -1   6        7.63       11.07      5.66 o 
 -10  -1   6      120.17      124.93      6.42 o 
  -9  -1   6      186.95      197.19      7.16 o 
  -8  -1   6      316.33      291.35     10.72 o 
  -7  -1   6      262.43      251.96      6.47 o 
  -6  -1   6      138.48      115.96      5.10 o 
  -5  -1   6     2363.02     2300.93     24.47 o 
  -4  -1   6      424.37      361.47      4.04 o 
  -3  -1   6       16.21       12.82      4.10 o 
  -2  -1   6       21.13       10.95      1.33 o 
  -1  -1   6      648.49      665.06     17.34 o 
   0  -1   6     4705.91     4334.10     59.61 o 
   1  -1   6      572.57      744.76     10.20 o 
   2  -1   6       18.83       15.00      2.54 o 
   3  -1   6      808.40      795.69     12.14 o 
   4  -1   6      318.21      283.72      6.50 o 
   5  -1   6       10.26       15.95      1.32 o 
   6  -1   6      260.75      222.74      4.08 o 
   7  -1   6        6.77        2.23      1.50 o 
   9  -1   6      151.28      148.98      4.95 o 
  10  -1   6      174.76      174.14      4.37 o 
 -11   0   6        7.67        9.87      3.61 o 
 -10   0   6       73.42       68.54      7.75 o 
  -9   0   6      709.18      708.15     20.63 o 
  -8   0   6       59.10       69.06      2.94 o 
  -7   0   6      316.40      284.47      4.21 o 
  -6   0   6      275.20      273.35      4.50 o 
  -5   0   6       62.21       75.06      3.41 o 
  -4   0   6      116.86       70.90      3.61 o 
  -3   0   6      844.37      857.86     22.73 o 
  -2   0   6      495.63      383.09      7.06 o 
  -1   0   6      358.78      324.15      5.46 o 
   0   0   6      816.42      853.49     11.46 o 
   1   0   6      741.92      669.26      8.93 o 
   2   0   6       49.59       37.77      2.15 o 
   3   0   6      606.53      642.01      6.42 o 
   4   0   6       93.22       81.15      1.90 o 
   5   0   6      645.71      632.78      8.94 o 
   6   0   6      706.90      701.63      8.65 o 
   7   0   6      102.50       85.20      5.08 o 
   8   0   6      212.12      203.51      5.59 o 
   9   0   6      188.75      194.31      4.98 o 
  10   0   6       25.22       15.38      3.71 o 
 -11   1   6       50.13       52.52      5.34 o 
 -10   1   6      323.98      341.91     10.84 o 
  -9   1   6      196.09      194.69      7.08 o 
  -8   1   6      139.51      146.70      2.94 o 
  -7   1   6        4.80        2.53      1.20 o 
  -6   1   6     1356.16     1338.86     15.72 o 
  -5   1   6      465.98      435.10      5.58 o 
  -4   1   6        2.93        4.20      1.15 o 
  -3   1   6      249.08      213.84      4.04 o 
  -2   1   6       46.65       49.05      1.76 o 
  -1   1   6     3397.35     3173.42     58.83 o 
   0   1   6      834.07      777.81      9.75 o 
   1   1   6        7.89       12.57      1.44 o 
   2   1   6      502.59      494.10     16.24 o 
   3   1   6        1.55        2.32      0.68 o 
   4   1   6     2362.44     2257.23     24.52 o 
   5   1   6      335.75      325.48      4.25 o 
   6   1   6      811.70      809.21     10.15 o 
   7   1   6      389.66      370.93      6.30 o 
   8   1   6       17.41       12.56      4.10 o 
   9   1   6      277.76      279.23      6.40 o 
 -11   2   6        2.59       -4.82      5.19 o 
 -10   2   6       14.97       20.76      5.72 o 
  -9   2   6      574.30      574.71      5.92 o 
  -8   2   6      598.42      562.83      6.22 o 
  -7   2   6      427.60      439.39      8.85 o 
  -6   2   6       44.65       48.66      1.71 o 
  -5   2   6      389.02      345.24      5.53 o 
  -4   2   6      569.75      579.03      7.31 o 
  -3   2   6     1871.53     1934.15     25.75 o 
  -2   2   6      167.11      151.56      2.89 o 
  -1   2   6      207.85      236.82      4.97 o 
   0   2   6      414.46      374.47      8.88 o 
   1   2   6       49.37       52.14      2.91 o 
   2   2   6      827.05      762.63     14.27 o 
   3   2   6      120.73      113.81      3.80 o 
   4   2   6      322.79      294.33      6.87 o 
   5   2   6     1041.61     1038.34     12.75 o 
   6   2   6        6.99        9.86      1.20 o 
   7   2   6      126.25      116.37      3.36 o 
   8   2   6      462.65      459.83     12.16 o 
   9   2   6       37.78       44.52      3.97 o 
 -11   3   6      272.33      295.93     14.85 o 
 -10   3   6      151.34      163.11     10.48 o 
  -9   3   6       89.96       90.35      2.12 o 
  -8   3   6      651.61      634.65      8.67 o 
  -7   3   6        1.62        2.38      1.28 o 
  -6   3   6     1456.45     1374.58     17.92 o 
  -5   3   6       50.57       50.53      2.49 o 
  -4   3   6      269.91      252.98      4.07 o 
  -3   3   6     2558.27     2632.01     35.26 o 
  -2   3   6     6650.17     6728.75    127.15 o 
  -1   3   6      862.32      897.98     11.87 o 
   0   3   6       46.22       39.43      2.24 o 
   1   3   6      267.11      245.92      4.44 o 
   2   3   6      213.83      200.37      3.96 o 
   3   3   6     1024.59     1028.10     13.18 o 
   4   3   6       29.71       31.11      1.99 o 
   5   3   6        1.27        2.31      1.31 o 
   6   3   6      273.29      277.64      4.82 o 
   7   3   6        9.56       12.77      2.31 o 
   8   3   6      125.56      136.95      4.72 o 
 -11   4   6        1.64        0.68      2.63 o 
 -10   4   6      414.73      411.05     16.48 o 
  -9   4   6       31.90       27.41      1.50 o 
  -8   4   6     1027.66     1001.08     27.50 o 
  -7   4   6      131.51      142.12      3.44 o 
  -6   4   6       54.82       62.28      2.34 o 
  -5   4   6      429.26      420.43      6.34 o 
  -4   4   6      680.10      674.69     10.10 o 
  -3   4   6      381.37      408.89     10.86 o 
  -2   4   6     1075.22     1040.69     22.70 o 
  -1   4   6     2250.56     2207.36     30.50 o 
   0   4   6      574.42      587.61     28.24 o 
   1   4   6      367.03      312.05     10.42 o 
   2   4   6        0.28       -0.29      0.79 o 
   3   4   6      173.35      160.69      3.32 o 
   4   4   6     2162.73     2230.69     31.91 o 
   5   4   6       59.86       60.45      2.52 o 
   6   4   6      126.36      119.00      3.77 o 
   7   4   6       26.56       20.13      2.98 o 
   8   4   6       50.19       53.90      3.75 o 
 -11   5   6       10.12       11.41      3.98 o 
 -10   5   6       28.73       23.44      4.49 o 
  -9   5   6       36.28       47.84      3.59 o 
  -8   5   6        3.42        3.76      1.10 o 
  -7   5   6     1096.72     1159.44     27.80 o 
  -6   5   6      187.91      172.96      4.22 o 
  -5   5   6       20.37       22.38      2.03 o 
  -4   5   6     1033.81     1068.90     19.94 o 
  -3   5   6      687.28      670.24     10.77 o 
  -2   5   6      583.75      590.22     14.55 o 
  -1   5   6       38.69       52.57      2.56 o 
   0   5   6      178.94      185.54      7.13 o 
   1   5   6      210.85      198.40      4.61 o 
   2   5   6      226.76      275.46      4.48 o 
   3   5   6        0.43        2.09      1.47 o 
   4   5   6       50.81       52.73      2.87 o 
   5   5   6     1050.47     1068.00     19.81 o 
   6   5   6       38.85       36.57      3.54 o 
   7   5   6       36.44       35.44      3.68 o 
 -11   6   6       34.77       35.12      7.93 o 
 -10   6   6       10.19        6.86      1.95 o 
  -9   6   6       47.41       49.58      2.55 o 
  -8   6   6      178.13      166.94      5.15 o 
  -7   6   6      412.63      423.75     10.27 o 
  -6   6   6     1561.33     1634.08     38.47 o 
  -5   6   6       82.88       88.73      4.36 o 
  -4   6   6       22.22       19.92      3.78 o 
  -3   6   6       50.99       57.36      3.68 o 
  -2   6   6      938.45      948.64     30.54 o 
  -1   6   6     1420.98     1430.89     21.33 o 
   0   6   6        2.10        4.03      1.62 o 
   1   6   6       10.58       13.68      3.21 o 
   2   6   6       82.05       71.89      2.86 o 
   3   6   6     1978.91     1934.03     35.14 o 
   4   6   6       92.36      104.47      3.90 o 
   5   6   6       78.84       88.77      3.89 o 
   6   6   6       35.70       23.57      2.85 o 
 -10   7   6       21.67       20.94      2.88 o 
  -9   7   6       87.07       69.42      4.06 o 
  -8   7   6      609.80      626.23     17.70 o 
  -7   7   6      157.95      148.17      8.59 o 
  -6   7   6       58.27       65.38      9.40 o 
  -5   7   6      125.09      136.67      4.56 o 
  -4   7   6      117.72      114.26      7.42 o 
  -3   7   6      376.82      362.55      7.17 o 
  -2   7   6        2.74       10.30      2.43 o 
  -1   7   6      270.08      252.00     14.47 o 
   0   7   6      335.14      311.55      8.04 o 
   1   7   6      137.96      163.83      4.99 o 
   2   7   6      285.48      283.89      6.81 o 
   3   7   6       79.50       83.10      3.07 o 
   4   7   6      238.95      240.71      5.76 o 
   5   7   6        0.70       -1.59      1.66 o 
  -9   8   6       41.64       43.19      3.06 o 
  -8   8   6       26.93       16.54      2.49 o 
  -7   8   6      777.31      822.34     16.17 o 
  -6   8   6       18.30       18.91      2.80 o 
  -5   8   6       16.81       11.34      2.16 o 
  -4   8   6       55.73       53.88      6.74 o 
  -3   8   6        1.22        4.49      2.22 o 
  -2   8   6     1017.87     1008.52     18.13 o 
  -1   8   6      119.44      119.74      5.39 o 
   0   8   6       34.72       41.07      5.64 o 
   1   8   6      516.82      534.70     11.92 o 
   2   8   6       55.39       56.73      2.93 o 
   3   8   6      162.39      166.43      6.35 o 
   4   8   6       33.85       21.55      2.62 o 
  -9   9   6      171.75      159.92      6.75 o 
  -8   9   6       43.79       40.60      2.92 o 
  -7   9   6       28.33       33.97      8.78 o 
  -6   9   6      177.42      201.69      6.88 o 
  -5   9   6       63.61       70.62      3.82 o 
  -4   9   6      410.71      385.95      8.57 o 
  -3   9   6        1.08        0.58      1.94 o 
  -2   9   6       82.64       64.84      7.47 o 
  -1   9   6      456.78      423.94     13.26 o 
   0   9   6      174.47      190.33      6.10 o 
   1   9   6       78.62       84.47      4.47 o 
   2   9   6       19.94       19.52      2.61 o 
   3   9   6       12.40        9.06      3.31 o 
  -7  10   6       19.23       17.04      2.69 o 
  -6  10   6      218.48      237.76      7.15 o 
  -5  10   6        8.08        9.79      3.09 o 
  -4  10   6      179.26      192.46     10.36 o 
  -3  10   6      368.11      399.74     15.23 o 
  -2  10   6        6.17        8.75      2.79 o 
  -1  10   6       15.90       18.47      4.39 o 
   0  10   6      204.62      214.75      7.13 o 
   1  10   6        6.33        1.54      2.15 o 
   2  10   6      101.44      101.61      5.27 o 
  -5  11   6       83.89       81.74      4.75 o 
  -4  11   6        0.86       -1.82      4.16 o 
  -3  11   6       12.19       18.78      3.44 o 
  -2  11   6      432.64      459.33     25.64 o 
  -1  11   6        1.54        2.54      2.49 o 
   0 -15   7        9.95       10.39      2.31 o 
   1 -15   7       35.44       27.87      3.14 o 
   2 -15   7       11.33       17.59      3.30 o 
   3 -15   7       39.47       49.47      4.06 o 
   4 -15   7       70.96       81.59      6.57 o 
  -3 -14   7      112.94      126.65      6.74 o 
  -2 -14   7       14.50       16.67      3.41 o 
  -1 -14   7       27.41       23.14      2.32 o 
   0 -14   7       96.27      103.67      4.78 o 
   1 -14   7       51.01       66.06      2.92 o 
   2 -14   7       66.15       79.75      3.78 o 
   3 -14   7        6.90       12.62      2.14 o 
   4 -14   7        1.15        0.05      2.19 o 
   5 -14   7       33.63       23.62      4.43 o 
   6 -14   7       49.51       50.69      5.56 o 
  -4 -13   7       23.62       13.14      2.73 o 
  -3 -13   7        0.91       -2.06      3.72 o 
  -2 -13   7      207.23      202.70      5.15 o 
  -1 -13   7        2.96        2.22      1.56 o 
   0 -13   7      119.03      143.85      4.81 o 
   1 -13   7        7.03        6.53      1.70 o 
   2 -13   7       11.20        9.18      1.62 o 
   3 -13   7      211.39      210.59     11.94 o 
   4 -13   7      269.49      248.93      9.45 o 
   5 -13   7        0.12       -0.40      2.31 o 
   6 -13   7      246.26      233.57      9.50 o 
   7 -13   7      253.42      242.54      9.73 o 
  -5 -12   7        4.12        6.46      1.86 o 
  -4 -12   7      257.21      270.06      6.09 o 
  -3 -12   7       18.14       16.63      2.35 o 
  -2 -12   7      137.75      140.68      5.49 o 
  -1 -12   7      367.76      326.53      7.72 o 
   0 -12   7       30.73       36.97      2.23 o 
   1 -12   7      552.64      531.32      9.37 o 
   2 -12   7      317.37      337.13      6.77 o 
   3 -12   7        0.18        3.20      4.04 o 
   4 -12   7      173.59      195.53      7.81 o 
   5 -12   7       55.45       48.10      4.58 o 
   6 -12   7      136.69      136.98      6.73 o 
   7 -12   7      223.74      225.03      8.81 o 
   8 -12   7      112.42      123.76      6.81 o 
  -6 -11   7      268.76      275.30      8.28 o 
  -5 -11   7       14.90       17.29      2.37 o 
  -4 -11   7      189.36      181.66      6.03 o 
  -3 -11   7      193.05      172.04      4.78 o 
  -2 -11   7        1.76        0.81      1.10 o 
  -1 -11   7      126.01      123.83      3.83 o 
   0 -11   7        6.67        9.04      2.04 o 
   1 -11   7      134.05      131.32      4.17 o 
   2 -11   7      923.12      934.40     38.84 o 
   3 -11   7      460.91      424.24     11.45 o 
   4 -11   7       73.79       79.47      7.19 o 
   5 -11   7      298.04      295.16     12.34 o 
   6 -11   7      123.52      119.08      8.68 o 
   7 -11   7      181.40      169.51      7.08 o 
   8 -11   7       78.02       84.43      3.22 o 
   9 -11   7        0.01       -0.85      1.65 o 
  -7 -10   7       61.99       57.56      4.96 o 
  -6 -10   7      109.39      112.77      9.77 o 
  -5 -10   7      544.09      563.67     11.07 o 
  -4 -10   7      131.42      127.13      4.76 o 
  -3 -10   7      290.61      296.03      6.79 o 
  -2 -10   7        8.43       12.38      2.10 o 
  -1 -10   7       63.98       69.19      3.17 o 
   0 -10   7      333.76      341.51      5.89 o 
   1 -10   7      200.53      238.54      3.94 o 
   2 -10   7       44.85       48.30      2.19 o 
   3 -10   7     1225.88     1306.37     31.05 o 
   4 -10   7       26.23       19.22      3.08 o 
   5 -10   7      601.26      598.82     14.26 o 
   6 -10   7        1.16        0.05      2.54 o 
   7 -10   7        3.21        3.58      1.46 o 
   8 -10   7      279.55      293.41      9.88 o 
   9 -10   7       30.65       26.66      2.07 o 
  -8  -9   7       48.72       41.85      7.13 o 
  -7  -9   7      552.44      504.83     11.29 o 
  -6  -9   7       27.77       26.05      2.78 o 
  -5  -9   7      119.73      119.39      4.42 o 
  -4  -9   7      262.24      269.38      5.44 o 
  -3  -9   7       18.53       16.59      2.32 o 
  -2  -9   7       15.08       13.91      1.97 o 
  -1  -9   7       31.38       33.10      2.10 o 
   0  -9   7      196.22      200.41      3.69 o 
   1  -9   7     1292.18     1334.88     17.07 o 
   2  -9   7       35.07       35.52      1.60 o 
   3  -9   7      145.18      137.73      7.08 o 
   4  -9   7        5.41        3.60      3.14 o 
   5  -9   7      165.92      160.55      8.14 o 
   6  -9   7      309.21      315.19      5.21 o 
   7  -9   7       77.82       79.61      4.98 o 
   8  -9   7      100.36      112.28      4.93 o 
   9  -9   7      155.11      167.67      4.63 o 
  10  -9   7       39.78       33.17      5.47 o 
  -9  -8   7       73.22       60.04      8.91 o 
  -8  -8   7        2.90        3.04      2.28 o 
  -7  -8   7       95.48       97.05      2.56 o 
  -6  -8   7      551.31      532.01      5.90 o 
  -5  -8   7      160.65      168.07      3.97 o 
  -4  -8   7       37.56       36.07      2.50 o 
  -3  -8   7      446.06      461.38     14.98 o 
  -2  -8   7      153.90      140.04      3.09 o 
  -1  -8   7     1550.69     1520.88     18.89 o 
   0  -8   7      167.10      172.44      3.02 o 
   1  -8   7        2.52        3.05      0.99 o 
   2  -8   7      154.66      175.99      4.20 o 
   3  -8   7      446.31      468.35     12.57 o 
   4  -8   7      204.87      165.70      7.49 o 
   5  -8   7      202.75      226.74      3.60 o 
   6  -8   7      175.33      186.02      3.88 o 
   7  -8   7      405.21      407.09      8.54 o 
   8  -8   7       30.60       30.51      2.29 o 
   9  -8   7       67.82       72.71      2.87 o 
  10  -8   7        4.98        6.08      1.72 o 
  -9  -7   7      189.01      206.59      8.79 o 
  -8  -7   7       20.67       19.26      2.48 o 
  -7  -7   7       21.39       18.79      1.14 o 
  -6  -7   7      345.77      337.04      4.47 o 
  -5  -7   7       33.66       34.87      1.50 o 
  -4  -7   7      148.25      174.83      3.08 o 
  -3  -7   7      262.14      231.85     14.18 o 
  -2  -7   7      206.47      204.67      4.54 o 
  -1  -7   7       19.92       14.40      1.31 o 
   0  -7   7     2062.65     2133.80     33.96 o 
   1  -7   7        6.03       16.44      0.80 o 
   2  -7   7      494.94      459.61      6.67 o 
   3  -7   7      546.90      594.57     14.09 o 
   4  -7   7        0.45        0.56      0.60 o 
   5  -7   7      235.11      265.38      4.85 o 
   6  -7   7        1.76        2.21      0.91 o 
   7  -7   7      216.36      218.68      3.82 o 
   8  -7   7      214.92      227.39      3.78 o 
   9  -7   7        8.87        8.93      1.64 o 
  10  -7   7       28.01       34.37      2.57 o 
 -10  -6   7        2.19        5.66      3.44 o 
  -9  -6   7       15.89       17.16      5.79 o 
  -8  -6   7       76.99       83.10      5.13 o 
  -7  -6   7        1.81        2.09      0.76 o 
  -6  -6   7      658.66      711.35      7.13 o 
  -5  -6   7       69.17       83.52      2.07 o 
  -4  -6   7        6.74        8.95      0.82 o 
  -3  -6   7      991.57     1036.14      9.28 o 
  -2  -6   7     2321.18     2441.19     27.97 o 
  -1  -6   7      312.26      308.67      4.24 o 
   0  -6   7       30.12       20.81      0.96 o 
   1  -6   7     1021.57     1048.22      9.39 o 
   2  -6   7      261.32      254.78      4.83 o 
   3  -6   7     1736.86     1821.80     32.83 o 
   4  -6   7        1.55        1.32      0.75 o 
   5  -6   7        7.49        7.34      1.27 o 
   6  -6   7     1812.26     1849.78     20.50 o 
   7  -6   7        7.71        5.78      1.10 o 
   8  -6   7      411.46      401.23      5.63 o 
   9  -6   7       69.31       78.39      2.75 o 
  10  -6   7       42.30       45.06      3.20 o 
 -10  -5   7      206.11      206.62      9.06 o 
  -9  -5   7      137.50      124.85      6.52 o 
  -8  -5   7      351.34      331.24     13.10 o 
  -7  -5   7        2.02        2.00      0.61 o 
  -6  -5   7      133.60      126.94      2.04 o 
  -5  -5   7      448.27      483.04      5.66 o 
  -4  -5   7      605.85      585.62      6.35 o 
  -3  -5   7       36.65       38.66      1.07 o 
  -2  -5   7     1120.89     1063.13     14.11 o 
  -1  -5   7      666.50      656.20     12.20 o 
   0  -5   7      549.14      492.64     15.53 o 
   1  -5   7      464.34      422.84      8.60 o 
   2  -5   7      179.53      211.30      7.08 o 
   3  -5   7     1190.86     1203.02     24.88 o 
   4  -5   7     2195.22     2119.44     23.75 o 
   5  -5   7        5.79        8.13      1.52 o 
   6  -5   7     2159.26     2203.29     30.43 o 
   7  -5   7     1127.50     1123.03     14.22 o 
   8  -5   7       85.51       86.82      2.96 o 
   9  -5   7      300.03      309.11      5.82 o 
  10  -5   7       36.47       35.78      7.29 o 
 -10  -4   7       62.97       49.31      7.72 o 
  -9  -4   7      205.28      207.23     11.18 o 
  -8  -4   7       47.81       38.97      5.68 o 
  -7  -4   7      325.59      350.33      4.21 o 
  -6  -4   7      169.17      163.08      5.16 o 
  -5  -4   7      196.49      207.14      3.50 o 
  -4  -4   7     2814.75     2904.08     40.32 o 
  -3  -4   7     2551.52     2704.52     42.38 o 
  -2  -4   7      276.40      239.20      3.05 o 
  -1  -4   7      384.57      450.06      5.24 o 
   0  -4   7       24.32       19.62      2.76 o 
   1  -4   7     1626.12     1602.59     31.09 o 
   2  -4   7     2877.07     3077.59     59.50 o 
   3  -4   7        1.02        2.12      1.40 o 
   4  -4   7      473.00      487.36     12.19 o 
   5  -4   7     2749.14     2835.25     36.81 o 
   6  -4   7       57.36       50.24      2.14 o 
   7  -4   7      198.24      186.14      3.44 o 
   8  -4   7       23.05       27.53      1.81 o 
   9  -4   7       97.92       98.92      2.45 o 
  10  -4   7      432.54      426.25      7.60 o 
 -11  -3   7      226.40      240.70     10.26 o 
 -10  -3   7       32.28       32.42      4.40 o 
  -9  -3   7      333.81      347.88     13.56 o 
  -8  -3   7      144.44      183.46      9.03 o 
  -7  -3   7     1074.64     1072.55     10.21 o 
  -6  -3   7     1080.21     1098.52     11.02 o 
  -5  -3   7      274.70      264.26      3.39 o 
  -4  -3   7      268.76      276.58      4.10 o 
  -3  -3   7      713.75      676.56     14.60 o 
  -2  -3   7      833.93      805.53     13.64 o 
  -1  -3   7     2620.20     2528.98     29.93 o 
   0  -3   7       53.57       61.72      2.16 o 
   1  -3   7        5.24        3.96      2.21 o 
   2  -3   7     1672.32     1769.80     32.68 o 
   3  -3   7     1475.28     1406.03     26.14 o 
   4  -3   7     1443.10     1375.17     26.07 o 
   5  -3   7       81.63       99.26      5.58 o 
   6  -3   7       61.21       46.87      3.12 o 
   7  -3   7        6.48        4.32      1.33 o 
   8  -3   7      438.07      447.54      7.65 o 
   9  -3   7        0.07        0.74      1.36 o 
  10  -3   7       51.54       49.06      2.08 o 
 -11  -2   7       32.02       34.87      4.93 o 
 -10  -2   7       47.12       42.74      6.95 o 
  -9  -2   7       36.34       36.24      3.89 o 
  -8  -2   7      944.23      973.24     24.37 o 
  -7  -2   7       69.00       68.05      1.26 o 
  -6  -2   7       53.37       51.49      3.06 o 
  -5  -2   7      723.27      702.25      8.86 o 
  -4  -2   7      110.21      108.05      5.36 o 
  -3  -2   7      780.77      681.93     18.65 o 
  -2  -2   7      245.55      236.58      2.57 o 
  -1  -2   7     1901.09     1900.03     39.21 o 
   0  -2   7      526.43      451.65     12.58 o 
   1  -2   7     2783.55     2926.29     29.69 o 
   2  -2   7        1.22        0.82      0.86 o 
   3  -2   7      864.32      827.56     12.25 o 
   4  -2   7     1340.87     1307.29     13.32 o 
   5  -2   7      637.08      626.54     11.38 o 
   6  -2   7      182.17      183.11      3.72 o 
   7  -2   7      111.25      102.67      6.06 o 
   8  -2   7      122.91      118.17      6.67 o 
   9  -2   7      477.48      474.93     11.34 o 
  10  -2   7       81.16      101.61      5.09 o 
 -11  -1   7       34.92       23.06      6.80 o 
 -10  -1   7      146.09      146.14      6.99 o 
  -9  -1   7      159.21      147.85      9.15 o 
  -8  -1   7       84.27       82.53      3.51 o 
  -7  -1   7     2150.99     2064.70     40.34 o 
  -6  -1   7      109.35      114.00      2.14 o 
  -5  -1   7        1.33        2.40      0.63 o 
  -4  -1   7      383.85      368.92      4.28 o 
  -3  -1   7     1472.05     1496.30     18.67 o 
  -2  -1   7     5535.68     5454.11    129.22 o 
  -1  -1   7      159.17      118.56      3.24 o 
   0  -1   7     2301.83     2265.13     59.14 o 
   1  -1   7      509.45      466.38      6.52 o 
   2  -1   7     2083.65     1995.51     27.20 o 
   3  -1   7     2025.88     1889.99     19.50 o 
   4  -1   7      204.00      180.02      2.78 o 
   5  -1   7        0.91        1.61      0.87 o 
   6  -1   7       12.04        9.01      3.98 o 
   7  -1   7      312.51      320.57      5.28 o 
   8  -1   7        3.77        6.61      2.09 o 
   9  -1   7      160.66      161.28      7.96 o 
 -11   0   7       36.23       37.96      7.53 o 
 -10   0   7       38.70       62.56      7.46 o 
  -9   0   7      788.41      797.97     22.97 o 
  -8   0   7        7.56        8.67      1.19 o 
  -7   0   7       88.92       91.45      2.03 o 
  -6   0   7      453.65      484.75      7.88 o 
  -5   0   7        0.25        2.27      0.82 o 
  -4   0   7     1073.27     1035.80     12.97 o 
  -3   0   7      453.02      492.49      9.95 o 
  -2   0   7      756.69      704.23      8.96 o 
  -1   0   7     5222.37     5231.39     75.85 o 
   0   0   7      554.28      525.72      8.51 o 
   1   0   7      189.77      175.94      3.90 o 
   2   0   7      297.98      263.22      7.63 o 
   3   0   7     1336.44     1398.32     15.13 o 
   4   0   7      634.37      650.05      7.81 o 
   5   0   7      264.35      244.18      3.52 o 
   6   0   7       48.64       51.33      2.03 o 
   7   0   7       73.77       76.33      2.36 o 
   8   0   7      119.13      118.44      7.09 o 
   9   0   7       96.70      107.48      4.66 o 
 -11   1   7       36.36       25.83      4.64 o 
 -10   1   7       17.94       21.01      3.90 o 
  -9   1   7       12.16        9.57      5.52 o 
  -8   1   7      966.69      956.72     18.56 o 
  -7   1   7      300.88      283.25      3.61 o 
  -6   1   7       54.90       55.21      2.21 o 
  -5   1   7      115.04      130.31      3.24 o 
  -4   1   7       67.55       64.74      2.79 o 
  -3   1   7     4154.44     4192.36     59.79 o 
  -2   1   7      695.11      747.83     10.33 o 
  -1   1   7       40.94       51.93      1.94 o 
   0   1   7      760.93      704.49     20.95 o 
   1   1   7       70.78       74.46      2.74 o 
   2   1   7     1317.80     1258.21     17.01 o 
   3   1   7      306.50      298.56      4.09 o 
   4   1   7       51.94       51.72      2.12 o 
   5   1   7     1486.73     1475.54     17.72 o 
   6   1   7      378.19      348.11      5.64 o 
   7   1   7      177.10      162.92      3.26 o 
   8   1   7      180.01      172.75      8.50 o 
   9   1   7      196.64      212.43      5.10 o 
 -11   2   7       27.75       28.54      4.71 o 
 -10   2   7       90.86       88.54      5.74 o 
  -9   2   7        1.16        0.55      0.74 o 
  -8   2   7        1.54        1.94      1.02 o 
  -7   2   7      937.08      997.64     12.93 o 
  -6   2   7      200.41      197.03      3.33 o 
  -5   2   7      559.08      580.94      8.93 o 
  -4   2   7        3.55        3.66      0.98 o 
  -3   2   7      162.20      166.41      5.81 o 
  -2   2   7     5150.73     4901.15     74.18 o 
  -1   2   7       31.65       38.81      2.26 o 
   0   2   7     1348.23     1372.01     18.50 o 
   1   2   7       24.72       27.97      2.20 o 
   2   2   7       81.75       78.40      2.41 o 
   3   2   7     1287.92     1377.64     19.49 o 
   4   2   7      116.08       94.58      3.59 o 
   5   2   7      151.89      130.82      3.95 o 
   6   2   7      316.37      308.28      6.94 o 
   7   2   7        3.04        5.63      1.46 o 
   8   2   7      242.82      249.90      5.48 o 
 -11   3   7        6.24        7.12      3.60 o 
 -10   3   7       48.05       45.81      4.84 o 
  -9   3   7      467.24      427.13      6.09 o 
  -8   3   7      634.60      625.74      9.44 o 
  -7   3   7      481.17      435.90      7.41 o 
  -6   3   7       22.63       22.45      2.30 o 
  -5   3   7      138.31      134.71      3.85 o 
  -4   3   7      943.17      955.26     13.69 o 
  -3   3   7        0.59        2.48      1.10 o 
  -2   3   7      175.06      185.83      5.21 o 
  -1   3   7     1443.39     1493.43     21.45 o 
   0   3   7      274.88      260.91      4.95 o 
   1   3   7      169.88      174.25      4.09 o 
   2   3   7      215.42      218.35      3.76 o 
   3   3   7       46.68       42.71      2.06 o 
   4   3   7     1134.63     1093.68     14.20 o 
   5   3   7      112.06      103.10      3.90 o 
   6   3   7      589.11      572.50      9.36 o 
   7   3   7       58.33       52.71      3.22 o 
   8   3   7        0.88       -0.52      1.21 o 
 -11   4   7       44.05       44.56      8.36 o 
 -10   4   7      104.37       95.72      6.26 o 
  -9   4   7      153.59      149.83      4.08 o 
  -8   4   7      230.62      221.16      4.04 o 
  -7   4   7      562.05      544.17      8.71 o 
  -6   4   7      263.45      259.94      8.43 o 
  -5   4   7        1.13       -0.41      1.47 o 
  -4   4   7       65.78       62.56      6.64 o 
  -3   4   7     1993.84     2010.79     36.66 o 
  -2   4   7      190.48      201.83      4.98 o 
  -1   4   7      984.83      957.90     15.94 o 
   0   4   7       27.84       36.92      5.16 o 
   1   4   7        8.40        6.88      1.98 o 
   2   4   7      223.98      240.66      5.24 o 
   3   4   7       19.81       24.82      1.86 o 
   4   4   7      337.60      326.39      5.72 o 
   5   4   7      206.30      200.62      5.03 o 
   6   4   7        0.01       -0.21      1.58 o 
   7   4   7       40.36       41.66     10.90 o 
 -10   5   7       16.86       12.24      2.10 o 
  -9   5   7      111.22      110.35      4.07 o 
  -8   5   7      123.03      106.37      7.61 o 
  -7   5   7       79.57       83.59      4.02 o 
  -6   5   7      493.18      472.30      9.92 o 
  -5   5   7      289.43      297.58      6.37 o 
  -4   5   7       60.64       59.93      7.67 o 
  -3   5   7      155.53      143.00      3.94 o 
  -2   5   7      248.52      246.81      6.05 o 
  -1   5   7      109.04      120.79     23.52 o 
   0   5   7      320.32      359.43      7.72 o 
   1   5   7       31.90       29.04      3.82 o 
   2   5   7       61.42       66.21      3.57 o 
   3   5   7     1305.96     1238.23     17.29 o 
   4   5   7        0.79        3.86      1.89 o 
   5   5   7      204.90      194.71      4.37 o 
   6   5   7        3.29        4.54      1.77 o 
 -10   6   7       13.82       10.87      2.38 o 
  -9   6   7      256.32      225.12      6.38 o 
  -8   6   7      330.47      328.95      6.94 o 
  -7   6   7      247.50      268.08      5.57 o 
  -6   6   7      121.54      126.03      4.47 o 
  -5   6   7       72.84       68.59      3.65 o 
  -4   6   7       43.57       42.92      3.19 o 
  -3   6   7      643.50      636.10     17.04 o 
  -2   6   7      176.64      205.70      7.19 o 
  -1   6   7      103.71      113.14      5.88 o 
   0   6   7       26.29       24.27      3.01 o 
   1   6   7      793.63      714.16     13.69 o 
   2   6   7       30.34       25.22      2.77 o 
   3   6   7      271.32      270.94      6.26 o 
   4   6   7      212.74      187.45      4.97 o 
   5   6   7       94.28       90.47      4.37 o 
  -9   7   7        5.82        6.63      2.68 o 
  -8   7   7        8.98       10.52      2.90 o 
  -7   7   7      334.81      345.92      6.98 o 
  -6   7   7      498.41      494.19     10.18 o 
  -5   7   7       45.45       40.48      3.01 o 
  -4   7   7       21.71       32.57      3.24 o 
  -3   7   7      115.93      113.21     14.38 o 
  -2   7   7      203.09      191.23      8.11 o 
  -1   7   7      749.30      764.30     13.57 o 
   0   7   7        0.68        4.59      5.71 o 
   1   7   7      427.80      429.83     25.34 o 
   2   7   7      368.74      328.11      7.60 o 
   3   7   7       33.87       26.46      3.16 o 
   4   7   7       38.37       40.62      4.60 o 
   5   7   7       42.12       33.46      3.85 o 
  -9   8   7      178.87      164.20      5.62 o 
  -8   8   7        0.55        0.54      1.75 o 
  -7   8   7       17.13       23.00      3.08 o 
  -6   8   7      249.98      261.33      8.87 o 
  -5   8   7      222.34      228.62      8.55 o 
  -4   8   7      277.54      264.89      9.18 o 
  -3   8   7       68.54       91.78      5.56 o 
  -2   8   7       13.57       15.72      4.15 o 
  -1   8   7      279.26      321.50      9.05 o 
   0   8   7      636.14      584.75     15.29 o 
   1   8   7      216.99      189.49     13.16 o 
   2   8   7       19.90       22.04      3.17 o 
   3   8   7        8.49        9.34      2.71 o 
  -8   9   7       88.66       91.65      6.82 o 
  -7   9   7      138.85      140.94      7.30 o 
  -6   9   7       64.53       60.51      6.42 o 
  -5   9   7       70.65       98.99     10.42 o 
  -4   9   7       12.34        9.14      2.99 o 
  -3   9   7      127.76      128.49      5.22 o 
  -2   9   7      182.04      193.94      7.45 o 
  -1   9   7       51.27       49.69      4.01 o 
   0   9   7      102.59      120.35      8.45 o 
   1   9   7        5.69        1.61      1.99 o 
   2   9   7       44.09       40.98      5.17 o 
  -6  10   7        0.73       -0.18      1.72 o 
  -5  10   7      123.18      131.48      6.68 o 
  -4  10   7        2.98        2.26      3.58 o 
  -3  10   7       58.31       57.50      8.22 o 
  -2  10   7      155.86      167.14      7.55 o 
  -1  10   7       88.94       85.66      6.21 o 
   0  10   7       19.10       17.81      4.23 o 
   0 -15   8        3.33        9.11      2.35 o 
   1 -15   8       60.72       53.08      7.42 o 
   2 -15   8        1.32       -0.16      1.67 o 
   3 -15   8       83.49       75.09      4.30 o 
   4 -15   8        2.19        1.41      3.22 o 
  -2 -14   8        6.19        4.64      2.86 o 
  -1 -14   8       36.63       50.96      6.31 o 
   0 -14   8       70.36       70.35      5.59 o 
   1 -14   8       11.17        8.25      2.72 o 
   2 -14   8       16.21       15.43      2.08 o 
   3 -14   8      131.27      108.14      4.37 o 
   4 -14   8       86.35       80.68      3.38 o 
   5 -14   8        9.37       14.01      4.15 o 
   6 -14   8       77.85       71.91      6.39 o 
  -4 -13   8      132.72      130.02      6.30 o 
  -3 -13   8        2.62        1.02      2.20 o 
  -2 -13   8      112.84      114.44      5.48 o 
  -1 -13   8       19.41       18.69      4.39 o 
   0 -13   8       56.55       53.35      2.58 o 
   1 -13   8      287.12      287.94      6.49 o 
   2 -13   8      350.23      302.22      6.56 o 
   3 -13   8       64.13       64.84      2.69 o 
   4 -13   8       19.88       14.08      3.65 o 
   5 -13   8      204.07      207.16      8.70 o 
   6 -13   8       84.73       79.20      6.17 o 
   7 -13   8      154.91      171.88     11.97 o 
  -5 -12   8       60.14       58.25      4.20 o 
  -4 -12   8       31.29       25.16      2.74 o 
  -3 -12   8       99.18       94.98      4.22 o 
  -2 -12   8      139.96      127.00      3.66 o 
  -1 -12   8       89.39       93.79      2.99 o 
   0 -12   8      301.76      292.48      6.24 o 
   1 -12   8       27.72       23.92      2.57 o 
   2 -12   8      214.79      207.08      7.02 o 
   3 -12   8      199.42      183.65      4.93 o 
   4 -12   8        8.54        6.93      3.08 o 
   5 -12   8       48.13       48.88      4.79 o 
   6 -12   8       21.79       27.28      4.18 o 
   7 -12   8       73.23       92.40      9.21 o 
   8 -12   8      193.24      194.35      6.35 o 
  -6 -11   8        0.44        1.25      2.09 o 
  -5 -11   8      298.86      313.07      7.03 o 
  -4 -11   8       59.36       60.27      2.78 o 
  -3 -11   8      128.67      127.85      3.95 o 
  -2 -11   8      597.44      564.79      9.56 o 
  -1 -11   8      248.29      238.39      5.87 o 
   0 -11   8      581.06      579.85      9.19 o 
   1 -11   8      481.19      444.47      7.34 o 
   2 -11   8        2.81        2.16      1.30 o 
   3 -11   8      194.40      189.88      5.63 o 
   4 -11   8      164.79      175.52     10.13 o 
   5 -11   8       24.64       26.08      5.80 o 
   6 -11   8       12.16       18.50      3.59 o 
   7 -11   8        0.36        0.13      0.81 o 
   8 -11   8       32.34       38.33      9.88 o 
  -7 -10   8      280.23      289.57      9.87 o 
  -6 -10   8        0.41       -0.47      1.09 o 
  -5 -10   8      107.60      111.71      3.88 o 
  -4 -10   8      220.25      224.29      7.67 o 
  -3 -10   8       21.18       17.07      2.03 o 
  -2 -10   8      457.70      457.42      8.49 o 
  -1 -10   8       34.37       42.68      2.33 o 
   0 -10   8      113.29       99.72      3.24 o 
   1 -10   8      351.01      342.26      8.80 o 
   2 -10   8      202.97      194.06      3.58 o 
   3 -10   8      688.37      674.91      9.03 o 
   4 -10   8      104.48      103.45      5.30 o 
   5 -10   8      132.99      127.73      5.97 o 
   6 -10   8      259.74      258.88      5.38 o 
   7 -10   8      265.04      272.54      6.26 o 
   8 -10   8        0.04        0.35      2.62 o 
   9 -10   8        1.86       -2.23      2.23 o 
  -8  -9   8        2.31        7.33      4.86 o 
  -7  -9   8        0.78       -2.42      2.42 o 
  -6  -9   8      262.26      249.49      4.48 o 
  -5  -9   8       39.21       33.90      1.97 o 
  -4  -9   8      583.71      566.99     20.61 o 
  -3  -9   8      117.52      128.12      2.95 o 
  -2  -9   8       37.34       28.35      2.46 o 
  -1  -9   8     1114.89     1208.94     17.47 o 
   0  -9   8       14.32       15.90      1.08 o 
   1  -9   8     1099.62     1097.64     14.28 o 
   2  -9   8      449.14      446.13     10.15 o 
   3  -9   8       10.07        8.98      0.91 o 
   4  -9   8      401.17      427.78     13.66 o 
   5  -9   8      202.89      210.53      4.17 o 
   6  -9   8        0.44       -0.34      0.80 o 
   7  -9   8      240.95      236.00      4.11 o 
   8  -9   8      258.22      263.09     10.28 o 
   9  -9   8       30.90       28.61      3.32 o 
  -8  -8   8      252.98      247.17     12.61 o 
  -7  -8   8       86.70       84.04      4.26 o 
  -6  -8   8       61.96       51.66      2.00 o 
  -5  -8   8      423.09      469.05      5.29 o 
  -4  -8   8       40.95       35.58      1.81 o 
  -3  -8   8     1562.47     1636.04     23.13 o 
  -2  -8   8       11.69       11.64      1.68 o 
  -1  -8   8       11.05        9.27      1.91 o 
   0  -8   8      146.23      165.61      2.58 o 
   1  -8   8      158.24      150.21      2.42 o 
   2  -8   8      582.76      631.62      7.35 o 
   3  -8   8       16.80       34.90      6.06 o 
   4  -8   8      874.86      910.49     21.57 o 
   5  -8   8      200.62      174.43      5.31 o 
   6  -8   8      255.38      282.48      6.11 o 
   7  -8   8      300.74      289.52      4.65 o 
   8  -8   8      331.56      342.86      9.50 o 
   9  -8   8       44.94       52.80      3.70 o 
  -9  -7   8       75.06       70.46      8.39 o 
  -8  -7   8        2.48        5.90      2.81 o 
  -7  -7   8      178.42      174.66      2.83 o 
  -6  -7   8       48.80       58.24      1.77 o 
  -5  -7   8      281.44      281.02      3.63 o 
  -4  -7   8      178.91      191.58      2.74 o 
  -3  -7   8      172.10      170.63      2.76 o 
  -2  -7   8     2186.33     2408.25     26.65 o 
  -1  -7   8       88.10       91.09      1.81 o 
   0  -7   8        2.93        2.95      0.59 o 
   1  -7   8       19.34       16.63      1.59 o 
   2  -7   8        4.94        2.31      1.46 o 
   3  -7   8      781.42      784.53     12.44 o 
   4  -7   8      115.34      103.88      3.80 o 
   5  -7   8        5.40        1.89      0.48 o 
   6  -7   8       12.74       20.30      3.10 o 
   7  -7   8       50.17       54.40      2.02 o 
   8  -7   8       44.42       55.83      2.32 o 
   9  -7   8       65.20       64.17      3.06 o 
  10  -7   8       18.18       21.28      2.84 o 
  -9  -6   8      111.21      110.26      6.43 o 
  -8  -6   8      170.30      166.37      9.65 o 
  -7  -6   8       47.81       41.00      3.40 o 
  -6  -6   8      462.06      489.79      9.92 o 
  -5  -6   8        5.07        3.04      1.10 o 
  -4  -6   8      431.30      468.12      6.10 o 
  -3  -6   8      489.18      513.83     11.59 o 
  -2  -6   8       33.23       32.98      1.48 o 
  -1  -6   8      408.84      423.05      6.79 o 
   0  -6   8      100.21      103.63      3.08 o 
   1  -6   8     2443.11     2595.94     36.92 o 
   2  -6   8      151.94      125.35      8.49 o 
   3  -6   8       21.22       16.96      1.97 o 
   4  -6   8      545.48      533.10     11.20 o 
   5  -6   8       75.43       77.65      2.29 o 
   6  -6   8      471.05      493.75      5.96 o 
   7  -6   8       42.10       48.10      1.81 o 
   8  -6   8       24.97       17.08      1.71 o 
   9  -6   8      138.20      153.27      4.21 o 
  10  -6   8      138.76      130.61     13.21 o 
 -10  -5   8        4.55        5.44      3.30 o 
  -9  -5   8      175.73      192.36     11.12 o 
  -8  -5   8      486.70      493.51     16.06 o 
  -7  -5   8      172.14      180.63      2.71 o 
  -6  -5   8      144.19      134.59      2.66 o 
  -5  -5   8       90.86       87.44      2.28 o 
  -4  -5   8      583.01      560.75      5.90 o 
  -3  -5   8      388.62      449.36      5.26 o 
  -2  -5   8      322.78      335.13      4.30 o 
  -1  -5   8       11.72       18.77      2.97 o 
   0  -5   8       53.16       53.48      2.87 o 
   1  -5   8      292.07      298.12      7.12 o 
   2  -5   8     1316.76     1284.70     27.40 o 
   3  -5   8      206.85      233.47      8.68 o 
   4  -5   8      414.29      395.80     12.04 o 
   5  -5   8      467.56      473.74     11.04 o 
   6  -5   8       35.67       31.69      5.24 o 
   7  -5   8       88.33       80.77      2.39 o 
   8  -5   8      106.65      104.55      2.77 o 
   9  -5   8        8.41        6.65      1.61 o 
  10  -5   8      189.03      204.15      4.78 o 
 -10  -4   8       84.11       96.60      9.21 o 
  -9  -4   8      239.04      261.22     12.35 o 
  -8  -4   8      294.31      248.87     28.46 o 
  -7  -4   8      635.48      634.79      6.70 o 
  -6  -4   8      105.36      105.96      2.60 o 
  -5  -4   8      575.75      589.54      7.44 o 
  -4  -4   8      302.47      288.80      4.32 o 
  -3  -4   8      585.26      582.10      8.02 o 
  -2  -4   8     1295.07     1302.81     19.55 o 
  -1  -4   8       84.22       84.91      1.64 o 
   0  -4   8     1065.42     1056.72     21.71 o 
   1  -4   8        6.27        5.53      2.60 o 
   2  -4   8       17.95       25.64      2.51 o 
   3  -4   8     2209.50     2259.72     44.65 o 
   4  -4   8      216.32      227.64      6.49 o 
   5  -4   8      375.70      317.84      8.41 o 
   6  -4   8      113.20       89.81      6.28 o 
   7  -4   8       55.81       56.10      5.57 o 
   8  -4   8      759.22      802.86     13.65 o 
   9  -4   8       37.49       23.79      3.36 o 
 -10  -3   8       16.88       15.94      3.78 o 
  -9  -3   8       46.68       36.94      4.06 o 
  -8  -3   8      593.68      562.85     20.48 o 
  -7  -3   8      321.36      324.06      6.44 o 
  -6  -3   8       60.44       61.11      1.54 o 
  -5  -3   8      318.64      322.54      7.09 o 
  -4  -3   8     1051.17     1061.89     14.10 o 
  -3  -3   8     1742.15     1782.59     22.83 o 
  -2  -3   8     1328.90     1342.83     24.56 o 
  -1  -3   8       27.59       25.26      1.46 o 
   0  -3   8        2.86        2.57      0.34 o 
   1  -3   8     1180.63     1028.55     19.50 o 
   2  -3   8      188.41      166.90      7.03 o 
   3  -3   8      824.02      917.12     18.11 o 
   4  -3   8       64.36       70.03      3.73 o 
   5  -3   8      238.81      236.36      9.09 o 
   6  -3   8      114.16      110.41      4.79 o 
   7  -3   8      221.81      221.74      9.30 o 
   8  -3   8       11.63       10.63      3.97 o 
   9  -3   8      243.15      229.29      8.22 o 
 -11  -2   8        0.29        2.61      3.06 o 
 -10  -2   8      110.66      119.62      6.40 o 
  -9  -2   8       94.86      104.68      8.13 o 
  -8  -2   8       47.44       37.30      1.57 o 
  -7  -2   8      726.06      728.70      8.26 o 
  -6  -2   8       76.49       76.75      3.69 o 
  -5  -2   8      301.29      304.02      4.80 o 
  -4  -2   8      405.57      383.21      4.62 o 
  -3  -2   8      623.80      575.24      6.35 o 
  -2  -2   8     1145.84     1146.44     11.20 o 
  -1  -2   8      421.91      367.36     15.10 o 
   0  -2   8      384.93      412.31      6.29 o 
   1  -2   8        6.17        4.27      0.74 o 
   2  -2   8     1503.53     1487.84     14.58 o 
   3  -2   8     1203.68     1231.29     12.41 o 
   4  -2   8      297.25      287.46      3.87 o 
   5  -2   8       95.96       87.90      2.45 o 
   6  -2   8       31.76       23.40      1.84 o 
   7  -2   8      925.31      880.57     19.45 o 
   8  -2   8        5.33        5.29      3.56 o 
   9  -2   8      139.55      121.22      7.85 o 
 -11  -1   8        3.17        2.86      3.08 o 
 -10  -1   8        0.95        0.54      3.51 o 
  -9  -1   8      849.40      854.80     24.14 o 
  -8  -1   8        9.53        8.50      1.19 o 
  -7  -1   8      167.24      154.39      3.36 o 
  -6  -1   8        7.02        7.97      1.14 o 
  -5  -1   8      244.97      247.15      3.55 o 
  -4  -1   8     1557.13     1546.48     20.76 o 
  -3  -1   8       11.33        7.08      1.65 o 
  -2  -1   8      105.75      125.57      2.75 o 
  -1  -1   8       46.81       37.73      2.40 o 
   0  -1   8     3399.98     3331.91     47.51 o 
   1  -1   8     1651.49     1543.68     24.89 o 
   2  -1   8      245.43      281.20      7.64 o 
   3  -1   8      191.86      175.91      3.47 o 
   4  -1   8       53.86       49.67      1.82 o 
   5  -1   8     2069.03     2015.91     30.93 o 
   6  -1   8        7.59        7.57      1.43 o 
   7  -1   8       59.46       64.69      2.37 o 
   8  -1   8       81.68       72.90      4.41 o 
   9  -1   8       11.62       12.94      2.94 o 
 -11   0   8       46.84       50.12      5.43 o 
 -10   0   8       34.18       31.84      4.47 o 
  -9   0   8       14.52       10.40      2.97 o 
  -8   0   8      529.44      535.35      9.15 o 
  -7   0   8       91.78       76.53      2.11 o 
  -6   0   8      393.94      389.60      5.04 o 
  -5   0   8        3.48        3.97      1.05 o 
  -4   0   8      111.22      120.47      2.94 o 
  -3   0   8     1055.10     1010.80     35.17 o 
  -2   0   8     2655.21     2718.83     37.11 o 
  -1   0   8      847.39      843.24     11.52 o 
   0   0   8      144.49      166.31      9.47 o 
   1   0   8       47.24       54.37      3.47 o 
   2   0   8       65.81       60.37      1.91 o 
   3   0   8      137.96      119.39      2.66 o 
   4   0   8      666.08      660.78     10.91 o 
   5   0   8       47.28       43.89      1.89 o 
   6   0   8      749.76      731.08      9.45 o 
   7   0   8       77.24       76.97      2.99 o 
   8   0   8       42.01       34.40      2.77 o 
 -11   1   8       32.64       30.09      7.47 o 
 -10   1   8       98.91       95.55      8.89 o 
  -9   1   8        0.70        0.57      1.27 o 
  -8   1   8       32.75       32.30      1.81 o 
  -7   1   8      208.61      195.86      3.93 o 
  -6   1   8      162.48      165.07      3.45 o 
  -5   1   8      303.56      304.71      6.26 o 
  -4   1   8        6.94       12.22      1.96 o 
  -3   1   8      109.28      121.29      3.34 o 
  -2   1   8     1605.88     1628.63     21.90 o 
  -1   1   8     1229.03     1229.23     30.94 o 
   0   1   8      939.82      931.36     13.03 o 
   1   1   8       36.54       43.74      3.41 o 
   2   1   8     1325.13     1286.95     14.38 o 
   3   1   8       45.62       48.67      1.63 o 
   4   1   8     2819.10     2722.27     33.25 o 
   5   1   8      261.86      238.20      4.46 o 
   6   1   8       97.62      101.47      2.68 o 
   7   1   8        9.84        9.30      3.45 o 
   8   1   8        0.27       -0.20      1.13 o 
 -11   2   8       13.42       17.63      6.60 o 
 -10   2   8       24.07       18.85      5.99 o 
  -9   2   8      305.18      326.64      5.15 o 
  -8   2   8      104.59       93.26      2.67 o 
  -7   2   8      681.61      696.15     10.10 o 
  -6   2   8      100.06       94.17      3.47 o 
  -5   2   8        1.56        2.82      1.62 o 
  -4   2   8      307.74      313.94      5.80 o 
  -3   2   8      823.49      766.14     11.56 o 
  -2   2   8      133.96      133.74      4.72 o 
  -1   2   8        5.71        6.42      2.25 o 
   0   2   8       47.20       42.50      4.73 o 
   1   2   8       78.30       79.55      3.84 o 
   2   2   8      180.35      195.95      7.48 o 
   3   2   8      322.23      281.03      5.06 o 
   4   2   8      526.69      521.71      9.15 o 
   5   2   8      266.15      261.11      5.48 o 
   6   2   8       76.64       69.56      2.88 o 
   7   2   8       29.82       16.00      5.56 o 
   8   2   8        1.57        2.49      1.35 o 
 -11   3   8       44.65       51.49      5.60 o 
 -10   3   8        0.01        2.01      4.22 o 
  -9   3   8      302.97      298.28      5.61 o 
  -8   3   8      520.91      507.62      8.02 o 
  -7   3   8        3.46        1.27      1.01 o 
  -6   3   8      450.44      506.05     18.71 o 
  -5   3   8       90.89       93.06      3.23 o 
  -4   3   8       17.36       15.98      1.95 o 
  -3   3   8      168.36      159.41      5.31 o 
  -2   3   8        4.06        1.70      1.98 o 
  -1   3   8     1169.47     1153.68     21.79 o 
   0   3   8      132.84      142.15      3.96 o 
   1   3   8        1.14        4.44      3.17 o 
   2   3   8      445.00      429.70      7.02 o 
   3   3   8       14.15       12.39      1.55 o 
   4   3   8      548.70      531.53      7.49 o 
   5   3   8       61.40       77.28      3.39 o 
   6   3   8       67.18       73.02      3.81 o 
   7   3   8      145.15      142.22      3.77 o 
 -10   4   8       24.95       20.64      4.20 o 
  -9   4   8      199.11      176.06      4.16 o 
  -8   4   8      290.46      304.75      5.39 o 
  -7   4   8       22.24       12.71      2.48 o 
  -6   4   8       55.47       68.88      5.67 o 
  -5   4   8      527.85      541.17     13.75 o 
  -4   4   8        5.58        3.01      2.20 o 
  -3   4   8      179.38      169.56      4.90 o 
  -2   4   8       21.00       22.16      2.16 o 
  -1   4   8      100.19       98.96      4.13 o 
   0   4   8      979.93      929.49     16.06 o 
   1   4   8       62.14       74.72      4.99 o 
   2   4   8      263.49      232.01      5.77 o 
   3   4   8      145.13      139.99      5.73 o 
   4   4   8      202.50      183.46      5.62 o 
   5   4   8      184.80      168.68      7.09 o 
   6   4   8        1.32        0.84      1.54 o 
  -9   5   8        0.80       -0.76      1.69 o 
  -8   5   8        1.25        0.94      2.25 o 
  -7   5   8      383.36      394.38      7.94 o 
  -6   5   8        9.18       14.96      2.35 o 
  -5   5   8      343.28      347.92      8.79 o 
  -4   5   8       17.42       12.63      2.00 o 
  -3   5   8      239.16      238.23     11.40 o 
  -2   5   8     1292.56     1296.65     21.44 o 
  -1   5   8      207.72      221.25      6.39 o 
   0   5   8        1.17        7.69      2.48 o 
   1   5   8      876.31      825.22     15.35 o 
   2   5   8       29.85       26.13      2.22 o 
   3   5   8      350.90      344.87      7.22 o 
   4   5   8        3.66        3.04      1.57 o 
   5   5   8       49.41       48.15      4.83 o 
  -9   6   8       38.51       50.49      3.98 o 
  -8   6   8        0.86        1.43      1.62 o 
  -7   6   8       91.08       79.96      3.94 o 
  -6   6   8      347.95      394.34     10.09 o 
  -5   6   8      171.16      167.73      6.56 o 
  -4   6   8      272.42      269.06      7.39 o 
  -3   6   8        0.82        0.43      2.27 o 
  -2   6   8       40.28       34.46      2.93 o 
  -1   6   8      852.01      808.52     39.94 o 
   0   6   8      173.62      184.80      6.49 o 
   1   6   8       32.49       36.24      4.98 o 
   2   6   8       80.75       89.05      3.58 o 
   3   6   8       51.88       45.73      8.56 o 
   4   6   8      371.59      348.89      7.24 o 
   5   6   8      112.38      116.92      4.88 o 
  -9   7   8        6.77        8.11      4.07 o 
  -8   7   8      145.20      155.74      5.49 o 
  -7   7   8       19.85       16.19      2.34 o 
  -6   7   8      226.23      276.53      7.55 o 
  -5   7   8      293.64      298.58      8.09 o 
  -4   7   8       49.21       58.81      4.56 o 
  -3   7   8      351.56      355.05     10.86 o 
  -2   7   8        5.07        3.28      2.04 o 
  -1   7   8       15.54       17.61     12.13 o 
   0   7   8      627.51      595.19     12.11 o 
   1   7   8        6.59        8.11      2.57 o 
   2   7   8      162.54      149.70      4.96 o 
   3   7   8       13.35       12.87      2.67 o 
  -8   8   8        3.50        1.99      3.23 o 
  -7   8   8      305.75      332.04      9.97 o 
  -6   8   8        5.19        8.28      4.54 o 
  -5   8   8      291.22      299.58      7.78 o 
  -4   8   8       83.21       92.59      9.07 o 
  -3   8   8        0.64       -0.09      2.07 o 
  -2   8   8      617.37      624.61     14.96 o 
  -1   8   8        0.50        7.34      4.11 o 
   0   8   8      164.11      178.53      7.45 o 
   1   8   8        7.47       13.31      3.65 o 
   2   8   8        2.51        2.28      1.81 o 
  -6   9   8       73.10       65.77      6.32 o 
  -5   9   8        9.78       15.19      4.69 o 
  -4   9   8      124.70      130.46      8.34 o 
  -3   9   8        0.51        0.23      2.73 o 
  -2   9   8       37.52       43.56      4.94 o 
  -1   9   8       94.63       99.72     10.82 o 
   0   9   8       18.67       23.34      3.65 o 
  -2 -14   9        1.20        1.60      2.47 o 
  -1 -14   9        1.65        0.70      1.75 o 
   0 -14   9       48.75       56.29     18.48 o 
   1 -14   9        2.48        0.66      1.67 o 
   2 -14   9      213.11      226.51      6.60 o 
   3 -14   9       20.44        6.28      1.43 o 
   4 -14   9        5.30        3.34      5.14 o 
   5 -14   9        9.43        3.84      5.33 o 
  -4 -13   9       13.03        9.18      2.40 o 
  -3 -13   9       20.14       16.86      2.18 o 
  -2 -13   9      118.52      130.11      4.89 o 
  -1 -13   9        5.69        2.40      2.07 o 
   0 -13   9      125.70      143.80      4.66 o 
   1 -13   9       10.95        8.29      1.67 o 
   2 -13   9       13.89       10.19      2.39 o 
   3 -13   9       46.66       53.34      2.08 o 
   4 -13   9        1.20        2.37      4.56 o 
   5 -13   9       15.32       12.37      5.91 o 
   6 -13   9        9.20        8.31      5.69 o 
  -5 -12   9       24.75       23.47      2.86 o 
  -4 -12   9       42.10       39.97      5.11 o 
  -3 -12   9       32.90       38.70      2.77 o 
  -2 -12   9       66.28       68.59      2.73 o 
  -1 -12   9       18.67       20.07      2.98 o 
   0 -12   9       27.39       20.11      2.16 o 
   1 -12   9      347.07      379.20      6.12 o 
   2 -12   9       13.22       13.40      1.75 o 
   3 -12   9      233.57      253.28     13.66 o 
   4 -12   9      210.50      190.15      4.17 o 
   5 -12   9        2.01        3.27      2.91 o 
   6 -12   9      112.87      102.57      9.82 o 
   7 -12   9       89.07      107.68      5.84 o 
  -6 -11   9       44.98       36.64      3.96 o 
  -5 -11   9       38.05       43.73     13.80 o 
  -4 -11   9      244.08      237.91      9.50 o 
  -3 -11   9      141.42      132.02      6.61 o 
  -2 -11   9      265.31      243.83      5.48 o 
  -1 -11   9      315.70      298.43      6.53 o 
   0 -11   9        4.17        3.85      1.39 o 
   1 -11   9       78.31       84.22      3.50 o 
   2 -11   9      376.44      373.34      6.83 o 
   3 -11   9       63.40       62.83      2.02 o 
   4 -11   9       82.31       85.85      7.26 o 
   5 -11   9       20.71       22.93      3.83 o 
   6 -11   9       16.21       16.41      2.75 o 
   7 -11   9      676.14      703.35     17.12 o 
   8 -11   9        0.40        2.36      3.32 o 
  -7 -10   9        0.17        1.98      2.41 o 
  -6 -10   9        6.88        7.89      2.01 o 
  -5 -10   9       27.79       27.06      2.08 o 
  -4 -10   9      527.49      501.77      8.24 o 
  -3 -10   9      101.08       95.71      3.97 o 
  -2 -10   9        9.91        7.67      2.13 o 
  -1 -10   9       58.66       57.25      6.30 o 
   0 -10   9     1183.50     1165.34     16.55 o 
   1 -10   9       42.26       45.42      1.85 o 
   2 -10   9      335.36      332.39      4.57 o 
   3 -10   9      204.45      195.43      6.70 o 
   4 -10   9       58.17       50.82      1.00 o 
   5 -10   9      561.94      591.51      8.25 o 
   6 -10   9        0.15        1.10      2.88 o 
   7 -10   9      160.31      176.44     11.99 o 
   8 -10   9      241.47      254.93      8.55 o 
  -6  -9   9      331.61      315.54      5.42 o 
  -5  -9   9       63.28       74.97      2.36 o 
  -4  -9   9        1.36        1.03      0.84 o 
  -3  -9   9      177.24      182.76      3.74 o 
  -2  -9   9      120.08      118.07      5.61 o 
  -1  -9   9       55.70       54.54      3.42 o 
   0  -9   9       27.36       33.12      2.21 o 
   1  -9   9      264.60      264.41      4.43 o 
   2  -9   9      939.25      873.86     33.07 o 
   3  -9   9      449.29      468.89      8.62 o 
   4  -9   9        5.72        8.64      2.02 o 
   5  -9   9        6.04        6.21      2.25 o 
   6  -9   9      781.16      784.90     16.49 o 
   7  -9   9      126.32      121.07      4.56 o 
   8  -9   9      241.70      262.03      7.33 o 
   9  -9   9       25.91       25.34      3.50 o 
  -8  -8   9       14.51       14.81      3.49 o 
  -7  -8   9       91.58       93.85      3.00 o 
  -6  -8   9       54.44       46.13      3.60 o 
  -5  -8   9      523.06      521.25     14.89 o 
  -4  -8   9       11.90       10.50      1.33 o 
  -3  -8   9       82.16       86.60      2.27 o 
  -2  -8   9      322.69      319.69      4.06 o 
  -1  -8   9      958.88      996.79     12.08 o 
   0  -8   9      779.83      821.77      9.10 o 
   1  -8   9      503.14      514.76      9.40 o 
   2  -8   9       12.99        4.31      2.01 o 
   3  -8   9      431.15      429.42     10.39 o 
   4  -8   9     1188.68     1277.82     19.59 o 
   5  -8   9       65.65       90.43     11.23 o 
   6  -8   9      130.73      137.58      7.26 o 
   7  -8   9      400.00      417.36     15.94 o 
   8  -8   9       14.11       14.78      3.13 o 
   9  -8   9      105.03      114.22      5.18 o 
  -9  -7   9      121.81      123.26      6.85 o 
  -8  -7   9       41.52       22.88      5.75 o 
  -7  -7   9      510.13      475.36      7.18 o 
  -6  -7   9      205.85      209.68      3.69 o 
  -5  -7   9      416.15      402.29      5.71 o 
  -4  -7   9      473.71      470.93      8.58 o 
  -3  -7   9      743.98      712.71     18.41 o 
  -2  -7   9        8.47        3.67      1.91 o 
  -1  -7   9       24.76       34.95      1.98 o 
   0  -7   9      388.52      430.18     12.36 o 
   1  -7   9       19.87       17.45      2.31 o 
   2  -7   9      874.99      959.98     14.25 o 
   3  -7   9      178.45      171.64      4.94 o 
   4  -7   9       22.00       18.17      2.43 o 
   5  -7   9      490.13      508.60     11.24 o 
   6  -7   9        0.71       -0.15      1.49 o 
   7  -7   9        1.65        4.16      2.74 o 
   8  -7   9        5.91        3.04      3.67 o 
   9  -7   9       40.24       25.29     11.39 o 
  -9  -6   9       55.64       54.52      7.49 o 
  -8  -6   9      125.50      127.44      6.24 o 
  -7  -6   9       16.97        8.50      1.41 o 
  -6  -6   9      269.51      263.61      7.16 o 
  -5  -6   9       65.01       54.40      3.10 o 
  -4  -6   9      223.02      228.15      3.69 o 
  -3  -6   9      684.14      656.36      7.41 o 
  -2  -6   9      742.12      788.43     10.84 o 
  -1  -6   9      956.53      966.60     14.22 o 
   0  -6   9       61.49       57.85      3.51 o 
   1  -6   9      807.96      873.29     12.60 o 
   2  -6   9     1596.23     1646.04     24.51 o 
   3  -6   9      956.86      974.93     14.56 o 
   4  -6   9      200.81      200.44      6.50 o 
   5  -6   9      252.45      223.03      7.11 o 
   6  -6   9      178.41      169.11      5.24 o 
   7  -6   9       17.37       14.91      2.49 o 
   8  -6   9       58.09       57.92      3.64 o 
   9  -6   9        9.06        3.80      4.39 o 
  -9  -5   9       64.63       75.88      8.07 o 
  -8  -5   9      324.66      318.02      9.56 o 
  -7  -5   9        0.97        2.45      0.99 o 
  -6  -5   9      215.12      214.43      3.47 o 
  -5  -5   9       79.05       78.15      2.23 o 
  -4  -5   9       37.66       35.69      1.39 o 
  -3  -5   9      565.28      535.09      6.31 o 
  -2  -5   9      377.72      359.72      5.36 o 
  -1  -5   9       99.79      109.98      1.88 o 
   0  -5   9      924.24      871.99     20.03 o 
   1  -5   9     1138.54     1190.62     23.76 o 
   2  -5   9        5.64        4.73      2.10 o 
   3  -5   9      938.24      945.77     19.86 o 
   4  -5   9      551.34      527.54     12.55 o 
   5  -5   9      204.41      215.01      7.07 o 
   6  -5   9       12.76       15.78      4.63 o 
   7  -5   9       54.16       60.33      3.55 o 
   8  -5   9      333.39      314.99      6.74 o 
   9  -5   9      324.64      360.06     12.53 o 
 -10  -4   9      101.21      101.89      6.59 o 
  -9  -4   9       33.52       32.27      4.08 o 
  -8  -4   9        8.41       13.76      2.94 o 
  -7  -4   9      212.80      211.09      3.57 o 
  -6  -4   9       33.34       34.78      2.02 o 
  -5  -4   9        2.26        1.50      0.86 o 
  -4  -4   9      241.08      201.09      4.30 o 
  -3  -4   9      737.64      707.20      9.31 o 
  -2  -4   9     3543.51     3520.42     47.18 o 
  -1  -4   9      103.31       88.00      4.26 o 
   0  -4   9      191.01      194.48      5.60 o 
   1  -4   9     1112.88     1094.35     21.68 o 
   2  -4   9      181.19      167.75      7.74 o 
   3  -4   9     1515.76     1424.84     29.01 o 
   4  -4   9      135.88      136.79      5.49 o 
   5  -4   9       92.62       81.83      4.59 o 
   6  -4   9     1522.80     1548.65     37.05 o 
   7  -4   9      437.95      422.70     11.40 o 
   8  -4   9       88.34       84.25      4.73 o 
   9  -4   9      186.97      206.58      7.65 o 
 -10  -3   9       43.05       41.90      7.38 o 
  -9  -3   9      101.77      111.30      8.50 o 
  -8  -3   9       24.35       21.12      1.11 o 
  -7  -3   9        4.26        2.77      0.93 o 
  -6  -3   9      815.09      811.18     11.39 o 
  -5  -3   9       37.56       33.90      2.29 o 
  -4  -3   9     1168.60     1215.58     39.78 o 
  -3  -3   9      278.90      288.50     10.47 o 
  -2  -3   9      218.79      224.80      3.55 o 
  -1  -3   9     3532.00     3502.30     51.34 o 
   0  -3   9       44.13       45.47      1.32 o 
   1  -3   9      350.47      386.86      8.96 o 
   2  -3   9      281.09      246.19      9.31 o 
   3  -3   9       80.29       91.01      4.51 o 
   4  -3   9     1762.44     1720.32     35.69 o 
   5  -3   9       67.59       76.51      4.40 o 
   6  -3   9       77.35       83.89      6.87 o 
   7  -3   9      495.66      460.82     12.13 o 
   8  -3   9      127.09      150.26      9.17 o 
   9  -3   9      162.94      187.26     10.53 o 
 -10  -2   9       72.23       81.91      5.86 o 
  -9  -2   9       51.83       59.38      4.70 o 
  -8  -2   9      417.70      381.45      8.25 o 
  -7  -2   9      142.38      137.55      7.00 o 
  -6  -2   9      166.89      166.11      4.19 o 
  -5  -2   9       93.13      104.38      5.57 o 
  -4  -2   9      247.30      260.33      4.26 o 
  -3  -2   9     1858.66     1878.69     30.11 o 
  -2  -2   9       51.95       62.19      2.26 o 
  -1  -2   9        2.79        2.31      1.37 o 
   0  -2   9      807.18      757.99     12.57 o 
   1  -2   9      217.32      244.88      4.22 o 
   2  -2   9      737.91      722.61      7.35 o 
   3  -2   9       36.38       33.06      2.19 o 
   4  -2   9      112.43      121.66      2.56 o 
   5  -2   9     2187.00     2184.74     29.75 o 
   6  -2   9       98.07       95.39      3.31 o 
   7  -2   9       26.07       20.58      3.34 o 
   8  -2   9       29.94       28.79      5.59 o 
 -10  -1   9      120.17      134.10      7.05 o 
  -9  -1   9       10.15        7.34      2.90 o 
  -8  -1   9      172.39      163.68      4.20 o 
  -7  -1   9      542.47      579.40     11.35 o 
  -6  -1   9      567.87      539.78     12.03 o 
  -5  -1   9       84.64       91.23      2.64 o 
  -4  -1   9       15.39       14.73      1.57 o 
  -3  -1   9        4.64        5.24      1.63 o 
  -2  -1   9     4269.66     4355.18     72.01 o 
  -1  -1   9       35.54       26.46      2.17 o 
   0  -1   9       48.60       45.04      2.23 o 
   1  -1   9       52.61       40.76      2.25 o 
   2  -1   9        2.36        7.47      1.02 o 
   3  -1   9     1261.90     1306.13     14.91 o 
   4  -1   9       24.24       22.80      1.74 o 
   5  -1   9       95.95       99.84      2.83 o 
   6  -1   9      115.15      100.42      7.75 o 
   7  -1   9       29.80       33.76      2.53 o 
   8  -1   9       41.87       42.29      6.16 o 
 -10   0   9       15.16        9.60      5.39 o 
  -9   0   9       85.01       92.79      5.41 o 
  -8   0   9      478.75      446.48      7.59 o 
  -7   0   9      813.23      745.80      9.17 o 
  -6   0   9      158.40      163.55      4.18 o 
  -5   0   9       31.28       41.45      2.71 o 
  -4   0   9      408.71      419.38      7.03 o 
  -3   0   9      373.08      320.86      8.99 o 
  -2   0   9        1.89        3.44      1.49 o 
  -1   0   9     1583.10     1567.94     21.92 o 
   0   0   9      101.44       83.88      4.33 o 
   1   0   9      122.63      130.90      3.63 o 
   2   0   9       80.14       80.19      2.03 o 
   3   0   9      214.75      190.48      3.40 o 
   4   0   9     1002.96      993.62     17.48 o 
   5   0   9       12.77        8.83      1.62 o 
   6   0   9       64.25       58.65      3.42 o 
   7   0   9       35.60       39.95      2.91 o 
   8   0   9        4.62        2.59      2.11 o 
 -10   1   9        0.31       -1.99      4.22 o 
  -9   1   9       79.63       77.55      5.52 o 
  -8   1   9      378.40      370.44      5.07 o 
  -7   1   9      788.84      813.12     10.33 o 
  -6   1   9      365.98      346.30      6.84 o 
  -5   1   9       39.30       31.59      2.12 o 
  -4   1   9      167.61      155.69      4.06 o 
  -3   1   9     1934.43     1986.47     31.15 o 
  -2   1   9       28.30       30.34      2.40 o 
  -1   1   9      127.18      125.03      4.04 o 
   0   1   9      317.92      350.27      7.28 o 
   1   1   9       37.39       39.53      2.55 o 
   2   1   9      560.70      597.67      8.09 o 
   3   1   9       26.40       19.58      2.34 o 
   4   1   9       30.18       26.82      1.79 o 
   5   1   9      494.96      471.78     12.14 o 
   6   1   9      105.82      110.08      5.19 o 
   7   1   9        3.88        1.79      1.62 o 
 -10   2   9       12.21       12.38      5.78 o 
  -9   2   9       55.60       56.58      2.04 o 
  -8   2   9      309.32      293.86      4.73 o 
  -7   2   9      207.53      199.04      7.25 o 
  -6   2   9       88.87       90.63      3.33 o 
  -5   2   9      174.19      176.94      4.55 o 
  -4   2   9        7.37       10.29      2.43 o 
  -3   2   9        4.99        4.62      1.46 o 
  -2   2   9       75.83       84.54      3.58 o 
  -1   2   9      457.71      471.67      8.95 o 
   0   2   9     1103.30     1144.51     25.25 o 
   1   2   9       48.84       64.83      3.18 o 
   2   2   9      646.51      646.16      9.21 o 
   3   2   9      620.57      578.76      8.19 o 
   4   2   9       29.46       29.60      2.75 o 
   5   2   9       55.70       41.16      2.37 o 
   6   2   9      119.62      129.45      4.33 o 
   7   2   9        1.06       -0.77      1.64 o 
 -10   3   9       41.75       37.58      7.53 o 
  -9   3   9       13.10        6.22      1.36 o 
  -8   3   9      231.33      232.55      8.53 o 
  -7   3   9      104.40      102.70      3.63 o 
  -6   3   9        2.77        7.13      1.79 o 
  -5   3   9      253.96      255.57      5.95 o 
  -4   3   9        0.87        0.23      1.30 o 
  -3   3   9      534.46      520.28     20.37 o 
  -2   3   9       82.63       87.55      6.33 o 
  -1   3   9       22.69       24.90      2.88 o 
   0   3   9      788.80      818.55     18.62 o 
   1   3   9      153.18      124.67      5.01 o 
   2   3   9      269.65      260.39      9.65 o 
   3   3   9       10.82        7.49      1.93 o 
   4   3   9      212.08      221.64      6.73 o 
   5   3   9       23.09       20.83      2.53 o 
   6   3   9      237.88      220.23      5.33 o 
 -10   4   9      168.68      187.46     12.66 o 
  -9   4   9        8.53       11.31      1.66 o 
  -8   4   9        2.71        5.67      2.70 o 
  -7   4   9      164.99      174.29      6.05 o 
  -6   4   9      187.31      210.37      5.64 o 
  -5   4   9      175.77      182.75      4.99 o 
  -4   4   9      139.69      159.94      7.02 o 
  -3   4   9       20.56       21.31      4.81 o 
  -2   4   9      618.10      622.93     10.87 o 
  -1   4   9      177.33      174.75      5.74 o 
   0   4   9       82.26       76.11      4.67 o 
   1   4   9      305.09      301.76      8.15 o 
   2   4   9      188.25      159.62      4.32 o 
   3   4   9      180.11      178.34      4.39 o 
   4   4   9       95.28       98.50      3.54 o 
   5   4   9        2.75        0.84      1.35 o 
  -9   5   9      102.73       92.89      3.82 o 
  -8   5   9        5.69        6.09      2.01 o 
  -7   5   9       37.34       35.62      2.99 o 
  -6   5   9      530.28      569.70     11.34 o 
  -5   5   9        9.55        5.56      4.22 o 
  -4   5   9      528.72      516.65     12.24 o 
  -3   5   9       17.66       20.65      3.03 o 
  -2   5   9       15.06       14.32      2.44 o 
  -1   5   9      465.49      480.93     12.37 o 
   0   5   9      404.33      381.71      8.54 o 
   1   5   9        8.82       11.21      2.53 o 
   2   5   9        9.61        8.43      2.09 o 
   3   5   9       19.70       19.37      3.48 o 
   4   5   9      157.49      168.40      5.12 o 
  -8   6   9      313.85      324.42      7.89 o 
  -7   6   9        1.94        2.74      2.68 o 
  -6   6   9      223.90      239.02      7.64 o 
  -5   6   9       56.31       59.63      4.11 o 
  -4   6   9        0.77        0.05      2.17 o 
  -3   6   9      244.39      248.54      9.18 o 
  -2   6   9       39.77       37.54     22.46 o 
  -1   6   9       15.96        6.49      8.48 o 
   0   6   9      211.97      216.58      9.41 o 
   1   6   9      232.63      224.16      9.71 o 
   2   6   9       92.10       83.72      4.13 o 
   3   6   9       25.89       26.81      2.55 o 
  -8   7   9       22.08       19.75      3.13 o 
  -7   7   9       63.77       70.87      8.47 o 
  -6   7   9        1.63        1.78      1.88 o 
  -5   7   9      193.03      201.70      9.11 o 
  -4   7   9       31.58       47.01      5.63 o 
  -3   7   9       11.25       11.32      3.19 o 
  -2   7   9      272.13      266.46      8.69 o 
  -1   7   9      230.11      229.29     20.29 o 
   0   7   9       47.31       50.10      4.19 o 
   1   7   9      101.47      121.80      6.68 o 
   2   7   9       67.65       74.34      4.20 o 
  -6   8   9       30.06       31.31      4.09 o 
  -5   8   9        1.77        0.09      1.73 o 
  -4   8   9      436.71      448.03     10.68 o 
  -3   8   9       95.46      105.31      6.22 o 
  -2   8   9       53.14       47.46      8.27 o 
  -1   8   9      122.04      146.37      7.22 o 
   0   8   9        5.54        8.63      3.63 o 
  -1 -14  10       35.93       38.35      2.54 o 
   0 -14  10      183.41      211.03      5.96 o 
   1 -14  10       74.72       55.91      5.73 o 
   2 -14  10        0.64       -0.65      2.74 o 
   3 -14  10       26.22       16.72      6.76 o 
   4 -14  10       28.70       35.66      5.41 o 
  -3 -13  10        0.01       -0.61      2.09 o 
  -2 -13  10       43.59       55.95      4.15 o 
  -1 -13  10        1.56        3.49      1.45 o 
   0 -13  10        0.16        0.90      1.65 o 
   1 -13  10       84.17       69.12      4.38 o 
   2 -13  10        1.68        3.35      3.06 o 
   3 -13  10       32.81       15.92      4.00 o 
   4 -13  10        0.94        3.24      3.20 o 
   5 -13  10       48.02       52.03      5.68 o 
   6 -13  10       42.25       27.62      3.70 o 
  -4 -12  10      106.54       98.12      5.51 o 
  -3 -12  10       21.25       26.32      3.66 o 
  -2 -12  10        0.93        1.38      1.55 o 
  -1 -12  10      108.32      114.79      3.88 o 
   0 -12  10        7.67        7.88      1.90 o 
   1 -12  10       23.21       22.13      1.86 o 
   2 -12  10      120.22      110.72      9.46 o 
   3 -12  10       16.93       14.54      3.74 o 
   4 -12  10      131.83      127.99     10.56 o 
   5 -12  10       22.84       24.48      3.29 o 
   6 -12  10        0.25        1.58      2.11 o 
  -5 -11  10       51.20       39.27      2.34 o 
  -4 -11  10       42.99       47.89      8.60 o 
  -3 -11  10      175.25      178.56      4.84 o 
  -2 -11  10        3.76        6.82      1.75 o 
  -1 -11  10        9.19        9.62      1.92 o 
   0 -11  10      585.53      547.51      8.94 o 
   1 -11  10        5.40        3.67      1.67 o 
   2 -11  10      319.67      283.30     13.96 o 
   3 -11  10        6.52        7.22      2.78 o 
   4 -11  10        7.83        9.87      3.91 o 
   5 -11  10      525.12      526.98     16.49 o 
   6 -11  10        5.11        6.89      2.89 o 
   7 -11  10      375.69      435.60     14.32 o 
  -6 -10  10      207.63      194.80      6.04 o 
  -5 -10  10      418.42      407.68      9.64 o 
  -4 -10  10       50.58       59.47      2.81 o 
  -3 -10  10      103.44      117.67      3.04 o 
  -2 -10  10     1028.08     1013.27     13.58 o 
  -1 -10  10        2.66        2.69      1.08 o 
   0 -10  10       76.01       79.03      2.84 o 
   1 -10  10      196.41      183.53      2.79 o 
   2 -10  10       15.63       10.73      2.63 o 
   3 -10  10      501.54      517.56     10.27 o 
   4 -10  10       74.77       74.98      4.02 o 
   5 -10  10        9.89        8.40      2.41 o 
   6 -10  10       80.05       81.54      5.16 o 
   7 -10  10        3.44        6.25      2.75 o 
   8 -10  10       22.23       24.51      3.22 o 
  -6  -9  10       88.17       87.20      3.28 o 
  -5  -9  10      131.54      129.01      4.82 o 
  -4  -9  10      153.17      170.94     11.73 o 
  -3  -9  10        7.12       11.37      1.56 o 
  -2  -9  10      100.79      108.10      2.81 o 
  -1  -9  10     1321.28     1294.81     21.10 o 
   0  -9  10       63.05       71.38      4.40 o 
   1  -9  10      422.97      469.61      8.71 o 
   2  -9  10       30.60       27.38      5.40 o 
   3  -9  10        3.17        4.40      2.28 o 
   4  -9  10     1173.37     1149.62     20.35 o 
   5  -9  10        3.64        1.09      2.06 o 
   6  -9  10       23.39       25.44      2.92 o 
   7  -9  10       24.32       27.06      3.50 o 
   8  -9  10      182.63      197.98      6.21 o 
  -8  -8  10       85.32       87.76      8.17 o 
  -7  -8  10      285.89      260.68      9.08 o 
  -6  -8  10       15.70       15.34      1.64 o 
  -5  -8  10       37.49       46.02      1.94 o 
  -4  -8  10      131.75      154.37      3.66 o 
  -3  -8  10     1200.23     1226.48     40.11 o 
  -2  -8  10      890.24      873.87     13.34 o 
  -1  -8  10       42.07       56.01      4.00 o 
   0  -8  10        4.47        7.25      3.06 o 
   1  -8  10       14.61       22.24      2.24 o 
   2  -8  10      616.03      646.84     11.94 o 
   3  -8  10        0.34        6.29      2.29 o 
   4  -8  10       43.51       32.95      3.82 o 
   5  -8  10      531.84      539.10     10.15 o 
   6  -8  10      201.75      203.93      5.80 o 
   7  -8  10        8.32        7.91      6.10 o 
   8  -8  10       31.45       40.29      6.68 o 
  -8  -7  10       23.59       27.86      3.77 o 
  -7  -7  10      122.54      119.84      3.04 o 
  -6  -7  10       51.87       55.17      2.13 o 
  -5  -7  10      463.95      474.19      6.71 o 
  -4  -7  10       21.90       17.81      1.54 o 
  -3  -7  10      537.96      566.27     12.56 o 
  -2  -7  10        4.62        6.65      2.25 o 
  -1  -7  10      279.64      295.62      6.42 o 
   0  -7  10       47.14       33.20      2.74 o 
   1  -7  10       49.94       39.19      5.50 o 
   2  -7  10       11.25        9.50      2.20 o 
   3  -7  10      662.39      629.78     10.77 o 
   4  -7  10       96.51       85.22      3.65 o 
   5  -7  10       53.65       60.43      5.32 o 
   6  -7  10       24.62       27.08      4.13 o 
   7  -7  10        8.61        6.60      2.47 o 
   8  -7  10      409.35      450.93     12.24 o 
  -9  -6  10        0.25        1.95      2.53 o 
  -8  -6  10      188.96      192.85     10.46 o 
  -7  -6  10        3.96        3.24      1.26 o 
  -6  -6  10       50.86       46.05      1.57 o 
  -5  -6  10      363.15      378.84      5.96 o 
  -4  -6  10      328.47      344.72      5.02 o 
  -3  -6  10      571.57      579.45      8.88 o 
  -2  -6  10       11.89        7.64      0.77 o 
  -1  -6  10      593.62      568.30     13.50 o 
   0  -6  10        5.19        4.54      3.31 o 
   1  -6  10      564.61      487.58     14.80 o 
   2  -6  10      114.55      106.57      5.19 o 
   3  -6  10      108.25       95.60      7.60 o 
   4  -6  10      495.27      561.52     17.66 o 
   5  -6  10       32.43       22.58      4.85 o 
   6  -6  10        2.40        3.64      1.78 o 
   7  -6  10        1.49        1.43      2.13 o 
   8  -6  10       12.70        5.23      6.32 o 
  -9  -5  10       28.21       27.45      4.06 o 
  -8  -5  10        4.03        2.40      3.56 o 
  -7  -5  10      314.29      305.16      5.99 o 
  -6  -5  10      111.07      116.23      3.68 o 
  -5  -5  10        5.92        5.58      1.14 o 
  -4  -5  10       18.85       19.46      1.74 o 
  -3  -5  10        2.48        2.41      1.06 o 
  -2  -5  10      264.81      275.09     12.36 o 
  -1  -5  10      341.17      357.09      7.03 o 
   0  -5  10        1.07        2.05      1.90 o 
   1  -5  10      105.82      104.65      4.84 o 
   2  -5  10      131.28      129.08      7.84 o 
   3  -5  10      152.50      167.87      6.48 o 
   4  -5  10      206.01      196.75      7.32 o 
   5  -5  10        0.75        3.73      2.47 o 
   6  -5  10       30.67       30.84      5.91 o 
   7  -5  10      183.99      196.52      5.40 o 
   8  -5  10        0.89       -0.06      2.05 o 
  -9  -4  10      179.03      188.01     10.81 o 
  -8  -4  10       45.86       57.69      6.48 o 
  -7  -4  10       22.23       19.88      1.27 o 
  -6  -4  10      175.77      183.18      3.06 o 
  -5  -4  10        3.48        1.75      1.72 o 
  -4  -4  10       46.29       47.57      2.83 o 
  -3  -4  10       78.92       75.25      1.90 o 
  -2  -4  10        1.37        2.16      1.14 o 
  -1  -4  10      888.79      906.37     10.92 o 
   0  -4  10      441.18      408.24      9.87 o 
   1  -4  10       32.02       24.53      3.05 o 
   2  -4  10      272.19      283.53     11.05 o 
   3  -4  10      756.53      715.10     16.68 o 
   4  -4  10      507.59      530.98     13.31 o 
   5  -4  10      341.31      288.81      9.16 o 
   6  -4  10       77.81       54.48      4.59 o 
   7  -4  10      163.04      183.70     10.46 o 
   8  -4  10      165.73      164.06     10.36 o 
 -10  -3  10       70.00       65.58      5.71 o 
  -9  -3  10       19.87       18.00      3.50 o 
  -8  -3  10      644.59      623.10     18.27 o 
  -7  -3  10        5.97        6.41      1.39 o 
  -6  -3  10      357.73      354.87      6.94 o 
  -5  -3  10       25.00       22.87      1.78 o 
  -4  -3  10       52.99       52.64      2.00 o 
  -3  -3  10      640.94      640.58      8.31 o 
  -2  -3  10      467.90      446.61      6.16 o 
  -1  -3  10      128.50      122.10      6.06 o 
   0  -3  10      530.74      506.72      5.80 o 
   1  -3  10       44.94       52.80     30.92 o 
   2  -3  10      331.33      355.15     12.53 o 
   3  -3  10       73.37       75.82      4.60 o 
   4  -3  10       28.45       25.70      5.32 o 
   5  -3  10      144.74      130.15      6.13 o 
   6  -3  10      479.72      481.05     13.03 o 
   7  -3  10      169.81      188.63     10.90 o 
   8  -3  10      124.53      113.69      6.24 o 
 -10  -2  10      170.05      172.62      8.12 o 
  -9  -2  10       29.09       30.30      6.04 o 
  -8  -2  10      277.62      290.92      4.39 o 
  -7  -2  10      380.78      373.49      7.48 o 
  -6  -2  10       61.70       59.94      2.57 o 
  -5  -2  10      201.71      193.90      9.61 o 
  -4  -2  10       19.50       19.86      1.60 o 
  -3  -2  10       48.50       41.85      3.23 o 
  -2  -2  10     3403.71     3472.04     59.75 o 
  -1  -2  10     1247.66     1231.45     31.80 o 
   0  -2  10      545.89      548.11      9.71 o 
   1  -2  10       40.12       40.20      1.28 o 
   2  -2  10       35.71       39.11      1.25 o 
   3  -2  10      104.53      122.30      2.17 o 
   4  -2  10      270.83      236.82      3.71 o 
   5  -2  10       17.30       12.56      1.62 o 
   6  -2  10      172.09      167.44      7.11 o 
   7  -2  10      277.26      272.07      9.39 o 
   8  -2  10        2.04        3.18      4.18 o 
 -10  -1  10       14.87        9.73      5.41 o 
  -9  -1  10      137.93      151.79      6.91 o 
  -8  -1  10      259.59      251.95      5.36 o 
  -7  -1  10      624.89      603.43     10.62 o 
  -6  -1  10       59.42       52.08      2.89 o 
  -5  -1  10        2.23        0.42      0.95 o 
  -4  -1  10      174.85      195.46      4.07 o 
  -3  -1  10      687.80      675.74     11.98 o 
  -2  -1  10        4.84        4.74      1.72 o 
  -1  -1  10      676.62      669.51     11.28 o 
   0  -1  10        4.26        4.20      3.38 o 
   1  -1  10      269.51      311.99      4.46 o 
   2  -1  10        4.25        4.77      1.05 o 
   3  -1  10        6.17        8.26      1.47 o 
   4  -1  10      392.24      352.88      5.44 o 
   5  -1  10      469.60      460.25     12.02 o 
   6  -1  10       54.47       46.05      5.67 o 
   7  -1  10       91.96       92.24      3.72 o 
 -10   0  10        2.92       -4.30      4.91 o 
  -9   0  10       19.98       20.67      5.58 o 
  -8   0  10       56.94       64.54      3.57 o 
  -7   0  10       71.79       73.36      2.98 o 
  -6   0  10      238.56      243.25      4.91 o 
  -5   0  10      185.90      171.72      3.80 o 
  -4   0  10        7.68       11.44      1.59 o 
  -3   0  10      813.69      858.99     19.84 o 
  -2   0  10       59.22       64.52      3.28 o 
  -1   0  10      607.19      635.91     16.65 o 
   0   0  10       12.74       12.34      2.30 o 
   1   0  10        0.06        0.80      1.36 o 
   2   0  10      176.19      162.63      3.51 o 
   3   0  10      110.90      114.30      2.91 o 
   4   0  10      159.91      135.98      3.93 o 
   5   0  10      269.86      291.12      5.50 o 
   6   0  10      136.53      124.70      3.28 o 
   7   0  10       41.51       36.30      2.58 o 
 -10   1  10       16.19       15.99      3.92 o 
  -9   1  10       42.30       36.95     25.28 o 
  -8   1  10       71.12       58.83      2.75 o 
  -7   1  10      138.14      133.63      2.85 o 
  -6   1  10        9.17        9.45      3.57 o 
  -5   1  10      608.09      633.60     16.54 o 
  -4   1  10       26.95       22.75      2.32 o 
  -3   1  10      189.49      191.02      5.22 o 
  -2   1  10        2.47        2.64      1.74 o 
  -1   1  10        0.85        2.68      1.86 o 
   0   1  10       28.48       22.84      2.82 o 
   1   1  10      424.18      423.37      8.28 o 
   2   1  10       14.67        6.89      1.47 o 
   3   1  10      807.95      806.07     11.25 o 
   4   1  10      303.30      267.50      5.47 o 
   5   1  10      130.64      119.91      3.60 o 
   6   1  10       50.55       47.64     13.14 o 
  -9   2  10        7.62        4.41      1.57 o 
  -8   2  10        2.18        3.29      1.30 o 
  -7   2  10      401.36      429.64      7.44 o 
  -6   2  10      202.67      184.97      5.99 o 
  -5   2  10      527.94      553.69     16.34 o 
  -4   2  10       15.10       13.20      2.46 o 
  -3   2  10      401.56      417.77      7.75 o 
  -2   2  10      223.00      225.12      5.34 o 
  -1   2  10      445.66      446.22      9.47 o 
   0   2  10       26.23       36.19      3.37 o 
   1   2  10     1352.60     1284.94     22.20 o 
   2   2  10      104.28      110.09      3.65 o 
   3   2  10       66.24       60.60      2.64 o 
   4   2  10       79.18       88.41      2.81 o 
   5   2  10       25.48       16.89      2.75 o 
   6   2  10      150.07      140.04      4.07 o 
  -9   3  10       18.10       15.69      3.13 o 
  -8   3  10       37.54       40.36      2.39 o 
  -7   3  10       82.73       95.45      4.07 o 
  -6   3  10      538.37      553.47     11.92 o 
  -5   3  10       23.58       29.07      6.74 o 
  -4   3  10       96.05       87.34      7.17 o 
  -3   3  10       22.08       26.33      3.00 o 
  -2   3  10        1.64        3.60      2.15 o 
  -1   3  10      626.89      615.73     12.26 o 
   0   3  10        3.38       11.20      3.47 o 
   1   3  10      376.63      350.74     12.64 o 
   2   3  10      159.90      166.17      5.32 o 
   3   3  10        6.50        4.30      1.72 o 
   4   3  10      274.26      258.47      7.55 o 
   5   3  10       16.64       17.64      2.42 o 
  -9   4  10       76.33       76.28      5.06 o 
  -8   4  10      131.53      144.88      5.94 o 
  -7   4  10        0.84        4.21      2.63 o 
  -6   4  10      239.69      264.57      8.35 o 
  -5   4  10       39.74       47.68      3.59 o 
  -4   4  10       53.89       57.67      3.85 o 
  -3   4  10      150.92      147.17      9.17 o 
  -2   4  10        0.19       -0.68      2.63 o 
  -1   4  10      187.02      209.67      7.01 o 
   0   4  10      221.83      213.62      6.29 o 
   1   4  10        1.63        2.26      3.40 o 
   2   4  10       66.47       63.65      3.31 o 
   3   4  10       11.68       14.64      3.07 o 
   4   4  10       35.96       33.24      3.27 o 
  -8   5  10      127.86      131.71      8.56 o 
  -7   5  10      119.26      134.94      6.55 o 
  -6   5  10       55.94       62.83      3.75 o 
  -5   5  10       49.97       45.41      4.98 o 
  -4   5  10       41.83       47.71      4.03 o 
  -3   5  10       86.46       99.80     12.88 o 
  -2   5  10      338.29      370.68      9.80 o 
  -1   5  10       20.78       13.36      9.62 o 
   0   5  10      127.16      123.14      6.26 o 
   1   5  10      169.50      170.64      6.22 o 
   2   5  10       35.67       31.23      3.41 o 
   3   5  10       78.42       69.16      3.59 o 
  -7   6  10       10.90        8.96      2.73 o 
  -6   6  10        0.18        0.55      1.74 o 
  -5   6  10      134.21      156.73      8.01 o 
  -4   6  10      167.60      176.39     17.50 o 
  -3   6  10        8.72        3.57      3.85 o 
  -2   6  10       27.27       15.20     10.32 o 
  -1   6  10      268.90      272.99      9.07 o 
   0   6  10       43.88       41.21      4.80 o 
   1   6  10      214.86      237.39      8.98 o 
   2   6  10        2.93        0.72      1.66 o 
  -6   7  10       15.28       20.35      6.02 o 
  -5   7  10        0.02        4.56      2.93 o 
  -4   7  10      177.08      179.35      7.61 o 
  -3   7  10      218.16      232.58     10.46 o 
  -2   7  10       13.98       11.89      8.04 o 
  -1   7  10       88.14       77.58      7.47 o 
   0   7  10      107.46      117.52      8.92 o 
   1 -14  11       73.11       88.67     10.20 o 
   2 -14  11       80.35       99.68     11.07 o 
  -2 -13  11       60.02       68.14      4.25 o 
  -1 -13  11       78.51       70.89      5.85 o 
   0 -13  11       92.45       93.02      6.42 o 
   1 -13  11       25.36       21.97      4.38 o 
   2 -13  11       14.60       16.59      6.51 o 
   3 -13  11       36.23       33.68      3.83 o 
   4 -13  11       14.28        9.74      4.67 o 
  -4 -12  11       21.01       16.62      2.42 o 
  -3 -12  11       62.70       62.57      2.90 o 
  -2 -12  11       68.47       67.41      2.53 o 
  -1 -12  11       32.99       30.78      3.54 o 
   0 -12  11       32.69       32.75      3.92 o 
   1 -12  11      128.80      139.93      6.37 o 
   2 -12  11       21.31       22.30      3.15 o 
   3 -12  11       27.68       26.59      4.37 o 
   4 -12  11       18.28        9.47      4.41 o 
   5 -12  11        0.65       -0.63      3.91 o 
   6 -12  11      127.82      121.16     12.48 o 
  -5 -11  11       50.20       51.11      3.91 o 
  -4 -11  11       49.45       43.70      6.98 o 
  -3 -11  11        2.98        0.98      1.36 o 
  -2 -11  11      341.26      324.22      6.48 o 
  -1 -11  11      190.74      210.05      3.97 o 
   0 -11  11       74.36       66.03      5.33 o 
   1 -11  11       37.12       60.83      3.66 o 
   2 -11  11        6.54        2.79      3.23 o 
   3 -11  11      412.28      395.95      9.33 o 
   4 -11  11      207.15      222.88      6.93 o 
   5 -11  11       13.43       23.75      3.32 o 
   6 -11  11       73.87       86.89      5.92 o 
  -6 -10  11       86.95       73.75      4.42 o 
  -5 -10  11        6.98        5.37      1.95 o 
  -4 -10  11      395.11      360.06      9.62 o 
  -3 -10  11       49.60       52.81      3.53 o 
  -2 -10  11       48.80       53.18      4.23 o 
  -1 -10  11      142.57      138.64      5.25 o 
   0 -10  11       18.66       18.30      2.90 o 
   1 -10  11      315.01      288.87      9.45 o 
   2 -10  11      211.03      212.48      6.15 o 
   3 -10  11       10.18        5.77      4.22 o 
   4 -10  11      376.43      411.66     15.31 o 
   5 -10  11      184.06      186.06      7.30 o 
   6 -10  11       43.30       41.43      5.72 o 
   7 -10  11       54.72       60.32      4.26 o 
  -7  -9  11       19.69       20.71      3.43 o 
  -6  -9  11      132.08      124.09      4.91 o 
  -5  -9  11        0.37       -0.22      2.39 o 
  -4  -9  11       39.89       50.69      3.88 o 
  -3  -9  11      522.59      486.19     15.49 o 
  -2  -9  11        1.01        7.68      2.24 o 
  -1  -9  11      573.62      555.84     12.29 o 
   0  -9  11      159.04      152.75      5.44 o 
   1  -9  11      154.47      146.35      6.72 o 
   2  -9  11      834.65      799.03     15.24 o 
   3  -9  11      289.18      308.27      8.47 o 
   4  -9  11      173.78      173.21      5.71 o 
   5  -9  11       72.86       69.24      4.82 o 
   6  -9  11      415.07      436.56      9.80 o 
   7  -9  11       47.06       47.48      4.46 o 
  -7  -8  11       27.65       19.65      4.94 o 
  -6  -8  11       35.22       27.93      2.51 o 
  -5  -8  11      180.45      174.82      3.91 o 
  -4  -8  11        6.57        6.97      2.56 o 
  -3  -8  11      155.70      150.15      4.58 o 
  -2  -8  11      171.87      173.93     10.38 o 
  -1  -8  11       37.60       33.34      3.82 o 
   0  -8  11      514.85      500.03      9.96 o 
   1  -8  11      139.30      132.81      5.62 o 
   2  -8  11        3.75        3.90      2.87 o 
   3  -8  11      498.47      513.01     16.32 o 
   4  -8  11       57.50       65.59      6.70 o 
   5  -8  11      236.22      232.60      6.41 o 
   6  -8  11       15.17       24.53      4.16 o 
   7  -8  11       55.79       60.07      9.31 o 
  -8  -7  11       20.19       17.07      3.41 o 
  -7  -7  11       73.20       70.18      2.94 o 
  -6  -7  11       34.64       34.70      2.80 o 
  -5  -7  11       15.15       12.24      1.41 o 
  -4  -7  11      172.19      161.37      3.16 o 
  -3  -7  11      187.86      177.94      3.92 o 
  -2  -7  11      164.83      155.28      4.09 o 
  -1  -7  11       35.39       43.68      3.07 o 
   0  -7  11      118.80      109.01     10.65 o 
   1  -7  11       82.35       83.59      4.00 o 
   2  -7  11        3.88       11.21      3.49 o 
   3  -7  11      445.31      440.57     16.59 o 
   4  -7  11      207.44      207.22      6.73 o 
   5  -7  11       26.80       32.01      2.99 o 
   6  -7  11      395.37      428.59     11.94 o 
   7  -7  11       18.54       21.31      3.43 o 
  -8  -6  11       40.71       40.22      4.13 o 
  -7  -6  11       14.47       11.43      2.26 o 
  -6  -6  11      315.71      302.61     11.34 o 
  -5  -6  11        9.19        8.04      1.39 o 
  -4  -6  11       39.37       41.43      2.92 o 
  -3  -6  11      293.82      289.59      4.90 o 
  -2  -6  11       65.75       72.03      1.98 o 
  -1  -6  11      872.40      847.47     19.06 o 
   0  -6  11      199.11      221.78      7.43 o 
   1  -6  11       10.01        8.74      2.74 o 
   2  -6  11       59.36       78.50      4.94 o 
   3  -6  11       66.35       59.57      4.86 o 
   4  -6  11      414.40      400.24     15.77 o 
   5  -6  11       14.98       32.16      6.44 o 
   6  -6  11        1.25        4.54      3.20 o 
   7  -6  11       78.02       72.87      9.20 o 
  -9  -5  11       81.06       81.63      5.68 o 
  -8  -5  11       93.68       87.38      5.18 o 
  -7  -5  11       77.39       85.41      2.96 o 
  -6  -5  11      204.73      194.98      5.40 o 
  -5  -5  11      108.94      100.23      2.71 o 
  -4  -5  11      110.09      118.57      3.79 o 
  -3  -5  11      527.33      547.65     13.46 o 
  -2  -5  11      626.91      650.40     12.28 o 
  -1  -5  11      702.03      729.21     15.78 o 
   0  -5  11     1010.35     1037.16     26.19 o 
   1  -5  11        2.49        7.51      4.15 o 
   2  -5  11      110.38      122.11      5.83 o 
   3  -5  11      238.17      257.09     12.10 o 
   4  -5  11       56.39       56.19      4.73 o 
   5  -5  11      307.45      317.98     10.42 o 
   6  -5  11       49.31       37.05      4.49 o 
   7  -5  11       24.33       -0.52      3.78 o 
  -9  -4  11        7.42        8.04      4.85 o 
  -8  -4  11      114.13      117.11      8.28 o 
  -7  -4  11       65.58       62.71      2.99 o 
  -6  -4  11      328.83      316.00      5.53 o 
  -5  -4  11      192.88      208.89      4.47 o 
  -4  -4  11      297.27      295.41      6.51 o 
  -3  -4  11      136.22      161.76      4.44 o 
  -2  -4  11     1866.22     1831.36     23.91 o 
  -1  -4  11        0.62        0.93      1.23 o 
   0  -4  11      174.67      174.16      6.54 o 
   1  -4  11      188.22      194.03      7.11 o 
   2  -4  11        4.32       10.65      4.49 o 
   3  -4  11      513.15      499.50     13.23 o 
   4  -4  11       85.38       94.10      8.26 o 
   5  -4  11        0.49       -0.71      3.51 o 
   6  -4  11      211.54      192.64      8.11 o 
   7  -4  11        3.23       -1.14      2.53 o 
  -9  -3  11       61.98       66.12      5.11 o 
  -8  -3  11       87.17       82.87      2.82 o 
  -7  -3  11      372.42      369.06      6.91 o 
  -6  -3  11       57.44       65.93      4.40 o 
  -5  -3  11       28.52       25.46      3.67 o 
  -4  -3  11      160.59      172.59      7.98 o 
  -3  -3  11       23.97       28.56      2.48 o 
  -2  -3  11      816.38      779.67     10.34 o 
  -1  -3  11      272.05      259.38      3.83 o 
   0  -3  11      132.35      125.01      1.85 o 
   1  -3  11      369.70      362.78     10.29 o 
   2  -3  11       85.74       75.07      4.95 o 
   3  -3  11       64.10       45.55      6.60 o 
   4  -3  11      731.25      770.45     23.15 o 
   5  -3  11        4.76        3.47      2.75 o 
   6  -3  11      304.57      343.76     14.94 o 
   7  -3  11       69.84       71.66      8.65 o 
  -9  -2  11      105.02      103.31      8.68 o 
  -8  -2  11       63.86       68.06      5.74 o 
  -7  -2  11      382.19      375.60      8.18 o 
  -6  -2  11      429.65      445.60      7.84 o 
  -5  -2  11       13.57        7.62      1.62 o 
  -4  -2  11      448.69      461.38      6.21 o 
  -3  -2  11       85.77       72.64      2.38 o 
  -2  -2  11      633.07      651.06     11.46 o 
  -1  -2  11      160.72      145.98      4.14 o 
   0  -2  11       16.36       14.93      2.16 o 
   1  -2  11      202.75      175.00      2.88 o 
   2  -2  11       60.82       63.10      1.51 o 
   3  -2  11       61.47       54.01      3.94 o 
   4  -2  11      114.33      108.60      3.33 o 
   5  -2  11      515.50      457.04     13.38 o 
   6  -2  11       18.30       11.66      3.52 o 
   7  -2  11       87.98       88.56      9.10 o 
  -9  -1  11       57.07       68.28      5.26 o 
  -8  -1  11       36.54       35.56      2.13 o 
  -7  -1  11       73.13       66.58      2.97 o 
  -6  -1  11      300.74      325.08     11.68 o 
  -5  -1  11      100.62       91.05      2.92 o 
  -4  -1  11      111.17      118.24      3.98 o 
  -3  -1  11       10.33        7.31      1.98 o 
  -2  -1  11        1.70        2.54      2.31 o 
  -1  -1  11      537.20      532.13     10.32 o 
   0  -1  11      728.42      740.28     14.89 o 
   1  -1  11        1.54        1.74      1.01 o 
   2  -1  11      331.22      297.87      4.97 o 
   3  -1  11      335.65      353.21      5.41 o 
   4  -1  11       64.51       66.70      2.80 o 
   5  -1  11      163.73      160.39      5.80 o 
   6  -1  11       81.89       78.73      8.70 o 
  -9   0  11        2.86        0.90      3.59 o 
  -8   0  11       87.75      101.23      3.61 o 
  -7   0  11       52.39       55.77      2.59 o 
  -6   0  11       18.94       15.95      2.23 o 
  -5   0  11      242.10      224.75      5.67 o 
  -4   0  11        3.03        6.08      1.96 o 
  -3   0  11      105.81      101.92      7.08 o 
  -2   0  11      140.89      135.82      4.19 o 
  -1   0  11      207.92      219.76      6.30 o 
   0   0  11      128.69      117.68      4.90 o 
   1   0  11       62.28       70.41      1.99 o 
   2   0  11       51.70       50.44      2.26 o 
   3   0  11      157.73      149.79      6.49 o 
   4   0  11      205.65      184.90      4.36 o 
   5   0  11      127.98      113.86      3.50 o 
   6   0  11      106.61      103.64      5.63 o 
  -9   1  11        4.81        4.01      4.47 o 
  -8   1  11        8.41        6.33      1.63 o 
  -7   1  11      483.31      470.34      8.08 o 
  -6   1  11      123.55      110.01      5.51 o 
  -5   1  11      131.67      126.13      6.18 o 
  -4   1  11      121.79      124.20      4.62 o 
  -3   1  11        4.65        7.30      1.88 o 
  -2   1  11      218.38      229.04      5.75 o 
  -1   1  11      286.73      287.74      7.59 o 
   0   1  11       85.15       71.85      4.41 o 
   1   1  11      153.81      153.58     10.81 o 
   2   1  11      378.43      342.29      9.90 o 
   3   1  11       49.07       54.22      2.88 o 
   4   1  11       97.22       89.21      3.30 o 
   5   1  11        0.60       -0.74      1.55 o 
  -9   2  11      115.47      101.57      4.61 o 
  -8   2  11        0.43        0.46      1.19 o 
  -7   2  11      135.84      111.10      4.32 o 
  -6   2  11      673.67      648.50     16.03 o 
  -5   2  11       32.96       47.69      2.90 o 
  -4   2  11      144.74      139.33      8.92 o 
  -3   2  11      129.98      151.90      5.47 o 
  -2   2  11      201.53      199.95     15.47 o 
  -1   2  11      331.12      350.73      8.85 o 
   0   2  11      546.62      526.12     11.82 o 
   1   2  11        3.19        1.92      3.09 o 
   2   2  11      249.59      216.00      5.86 o 
   3   2  11      123.21      128.95      3.60 o 
   4   2  11       63.67       61.37      3.28 o 
   5   2  11       61.83       62.26      3.66 o 
  -8   3  11      220.99      200.87      8.02 o 
  -7   3  11        2.99        1.44      1.86 o 
  -6   3  11       80.85       78.26      3.61 o 
  -5   3  11      172.24      194.78      6.24 o 
  -4   3  11       27.04       25.13      3.17 o 
  -3   3  11      472.99      514.67     12.81 o 
  -2   3  11      124.36      108.88      5.24 o 
  -1   3  11      144.63      138.19      5.30 o 
   0   3  11      507.65      527.01     18.60 o 
   1   3  11        9.17        5.32      2.80 o 
   2   3  11      202.31      194.75      5.51 o 
   3   3  11       21.30       21.27      3.22 o 
   4   3  11       87.01       92.48     10.18 o 
  -8   4  11        8.29        6.84      3.08 o 
  -7   4  11      115.81      146.02      4.91 o 
  -6   4  11       18.65       21.78      2.72 o 
  -5   4  11       79.50       79.14      5.97 o 
  -4   4  11       21.23       14.17     10.95 o 
  -3   4  11       21.20       18.36      2.85 o 
  -2   4  11      396.97      408.05     10.63 o 
  -1   4  11        0.45        0.28      2.17 o 
   0   4  11      143.36      150.05      9.66 o 
   1   4  11       75.99       83.27      4.81 o 
   2   4  11       12.55       30.06      3.30 o 
   3   4  11       44.54       51.53      3.33 o 
  -7   5  11       18.46       17.80      4.28 o 
  -6   5  11       27.50       21.76      3.47 o 
  -5   5  11       33.62       33.97      5.66 o 
  -4   5  11      313.71      361.31      8.94 o 
  -3   5  11       20.98       14.28     10.91 o 
  -2   5  11        0.68        2.88      3.61 o 
  -1   5  11       26.10       18.15     14.65 o 
   0   5  11        9.95        7.67      4.42 o 
   1   5  11      261.80      273.98      9.89 o 
  -5   6  11        3.83        6.18      3.03 o 
  -4   6  11        6.50        2.54      2.48 o 
  -3   6  11      113.80      135.93     11.59 o 
  -2   6  11        3.83        0.67      3.34 o 
  -1   6  11       94.15      116.67      7.83 o 
  -1 -13  12       18.64       24.97      5.16 o 
   0 -13  12        4.55        7.67      3.27 o 
   1 -13  12        0.84        5.44      3.18 o 
   2 -13  12       58.73       53.48     24.70 o 
   3 -13  12      104.18      109.22      6.81 o 
  -3 -12  12        0.75        1.46      2.11 o 
  -2 -12  12       88.61       93.96      5.35 o 
  -1 -12  12       35.56       30.73      3.81 o 
   0 -12  12       23.86       19.55      3.70 o 
   1 -12  12       23.47       18.32      3.56 o 
   2 -12  12       19.84       16.89      4.90 o 
   3 -12  12        5.04        4.28      4.48 o 
   4 -12  12      156.61      136.73      8.19 o 
  -4 -11  12       27.88       12.26     11.37 o 
  -3 -11  12       98.94      100.03      4.94 o 
  -2 -11  12       19.14       16.67      2.59 o 
  -1 -11  12        1.15        3.01      4.58 o 
   0 -11  12       35.20       16.57      4.29 o 
   1 -11  12       44.68       33.93      5.45 o 
   2 -11  12      169.94      169.16      7.11 o 
   3 -11  12       23.98       27.84      4.11 o 
   4 -11  12       12.22       14.33      3.11 o 
   5 -11  12      316.59      337.91      9.35 o 
  -5 -10  12       21.05       19.98      2.95 o 
  -4 -10  12        9.78        9.39      3.09 o 
  -3 -10  12      113.01      135.36      6.44 o 
  -2 -10  12       18.37       13.64      9.38 o 
  -1 -10  12      170.24      150.18      5.08 o 
   0 -10  12        4.33        8.46      2.29 o 
   1 -10  12       14.26       21.27      2.85 o 
   2 -10  12       27.60       32.06      3.79 o 
   3 -10  12      125.14      120.53      6.11 o 
   4 -10  12      238.25      239.58      8.25 o 
   5 -10  12      152.50      161.39     12.35 o 
   6 -10  12        7.37        9.52      4.47 o 
  -6  -9  12        0.03       -0.07      2.00 o 
  -5  -9  12      107.66      104.68      5.17 o 
  -4  -9  12       28.77       24.33      3.56 o 
  -3  -9  12      205.64      214.37      7.42 o 
  -2  -9  12       66.69       81.54      4.16 o 
  -1  -9  12       75.37       72.96      5.69 o 
   0  -9  12      114.23      104.54      7.22 o 
   1  -9  12      257.87      262.00      7.73 o 
   2  -9  12        0.23       -0.22      1.83 o 
   3  -9  12       49.73       41.90      4.08 o 
   4  -9  12      128.34      149.38      8.40 o 
   5  -9  12      110.87      117.10      6.10 o 
   6  -9  12        1.53        4.86      3.85 o 
  -7  -8  12      198.28      198.04      9.90 o 
  -6  -8  12        1.34        0.87      1.08 o 
  -5  -8  12       24.82       29.64      1.71 o 
  -4  -8  12      209.00      214.35      6.86 o 
  -3  -8  12       14.80       15.52      2.51 o 
  -2  -8  12      678.99      729.13     14.90 o 
  -1  -8  12      121.69      128.09      4.58 o 
   0  -8  12        4.36       10.90      3.43 o 
   1  -8  12      281.48      296.88      7.02 o 
   2  -8  12      163.77      161.76      5.63 o 
   3  -8  12       64.63       72.61      4.59 o 
   4  -8  12      180.06      197.12      7.08 o 
   5  -8  12       50.08       52.15      6.03 o 
   6  -8  12       10.51        6.09      2.89 o 
  -7  -7  12        1.10        1.54      1.23 o 
  -6  -7  12      183.38      191.31      4.26 o 
  -5  -7  12        5.06        3.48      1.38 o 
  -4  -7  12      300.24      331.75      6.92 o 
  -3  -7  12        9.79       13.16      1.74 o 
  -2  -7  12       43.60       51.09      3.33 o 
  -1  -7  12      549.23      549.20     11.00 o 
   0  -7  12      256.79      248.96      8.76 o 
   1  -7  12        0.41        2.42      2.38 o 
   2  -7  12       73.70       79.31      3.89 o 
   3  -7  12      199.09      208.72      9.81 o 
   4  -7  12      210.64      231.20      9.12 o 
   5  -7  12      172.73      152.77      7.93 o 
   6  -7  12       64.61       78.97      5.11 o 
   7  -7  12        0.94        2.64      2.59 o 
  -8  -6  12      249.45      248.83      8.91 o 
  -7  -6  12        0.05        0.14      0.99 o 
  -6  -6  12      156.43      155.09      7.77 o 
  -5  -6  12        9.66        9.76      2.23 o 
  -4  -6  12        1.69        1.71      0.90 o 
  -3  -6  12       40.81       44.64      2.67 o 
  -2  -6  12       48.80       49.49      1.79 o 
  -1  -6  12        9.21        4.75      4.04 o 
   0  -6  12      302.53      304.74      9.62 o 
   1  -6  12       21.68       24.02      3.79 o 
   2  -6  12        9.02        8.82      5.06 o 
   3  -6  12       62.06       67.35      5.58 o 
   4  -6  12        8.82        2.70      4.55 o 
   5  -6  12      124.00      105.24      9.86 o 
   6  -6  12      362.68      385.69     10.32 o 
   7  -6  12       23.41       22.94     16.30 o 
  -8  -5  12       23.55       16.36      3.30 o 
  -7  -5  12      110.49      120.74      3.78 o 
  -6  -5  12       68.45       68.06      2.93 o 
  -5  -5  12       78.69       93.50      2.69 o 
  -4  -5  12      263.70      256.61      5.85 o 
  -3  -5  12       12.04        9.80      1.65 o 
  -2  -5  12      983.75      993.28     12.96 o 
  -1  -5  12      410.96      424.20     14.81 o 
   0  -5  12       10.61       16.26      5.10 o 
   1  -5  12       56.23       69.36      7.69 o 
   2  -5  12        0.47        1.63      2.53 o 
   3  -5  12       52.01       65.65      5.39 o 
   4  -5  12       14.92       11.27      3.56 o 
   5  -5  12       18.84       27.23      4.44 o 
   6  -5  12      208.79      221.14      9.44 o 
  -8  -4  12       54.00       66.08      6.74 o 
  -7  -4  12      136.59      138.62      3.45 o 
  -6  -4  12      119.66      109.71      3.68 o 
  -5  -4  12        2.55        4.55      1.43 o 
  -4  -4  12      304.07      290.27      5.59 o 
  -3  -4  12      100.84      109.43      7.58 o 
  -2  -4  12       58.57       57.78      2.45 o 
  -1  -4  12      152.03      165.22      6.17 o 
   0  -4  12       35.49       25.54      3.64 o 
   1  -4  12      148.75      154.65      7.02 o 
   2  -4  12       41.99       47.37      4.61 o 
   3  -4  12        3.36        7.39      4.97 o 
   4  -4  12      366.82      369.99     16.13 o 
   5  -4  12      391.77      418.79     13.45 o 
   6  -4  12       66.13       79.89      9.37 o 
  -8  -3  12      120.27      133.96      8.77 o 
  -7  -3  12       47.57       61.31      3.94 o 
  -6  -3  12      376.59      371.49     18.72 o 
  -5  -3  12       43.88       44.92      4.57 o 
  -4  -3  12       10.51       12.84      2.13 o 
  -3  -3  12        3.20        5.79      2.20 o 
  -2  -3  12       28.07       30.32      3.79 o 
  -1  -3  12      142.05      148.77      2.77 o 
   0  -3  12      386.21      354.91      3.96 o 
   1  -3  12       68.37       65.82      7.51 o 
   2  -3  12      121.36      130.28      6.65 o 
   3  -3  12       17.56       17.55      3.83 o 
   4  -3  12      113.41      101.79      6.62 o 
   5  -3  12      532.84      543.66     20.70 o 
   6  -3  12       15.02       19.26      6.74 o 
  -8  -2  12       41.73       37.36     10.06 o 
  -7  -2  12      116.91      109.87      7.79 o 
  -6  -2  12      154.87      142.33      4.05 o 
  -5  -2  12      246.33      252.32      5.58 o 
  -4  -2  12        3.85        1.57      0.89 o 
  -3  -2  12       72.31       63.23      2.25 o 
  -2  -2  12       22.30       27.56      1.78 o 
  -1  -2  12      443.19      435.98     22.28 o 
   0  -2  12      635.77      601.59     12.22 o 
   1  -2  12        0.84        1.04      0.87 o 
   2  -2  12       11.56       14.69      3.99 o 
   3  -2  12      619.44      580.47     12.79 o 
   4  -2  12       44.07       49.17      8.03 o 
   5  -2  12      221.29      212.13      9.50 o 
   6  -2  12       31.08       39.45      5.21 o 
  -8  -1  12      122.72      144.48      5.65 o 
  -7  -1  12      102.88      102.12      4.82 o 
  -6  -1  12       16.40        9.23      1.52 o 
  -5  -1  12       97.37       99.39      3.10 o 
  -4  -1  12      108.10      115.98      2.91 o 
  -3  -1  12      217.13      234.49     16.12 o 
  -2  -1  12      845.34      836.97     16.78 o 
  -1  -1  12       20.38       15.61      2.46 o 
   0  -1  12      163.83      159.68     16.86 o 
   1  -1  12      282.69      264.38      4.60 o 
   2  -1  12       83.59       74.03      2.45 o 
   3  -1  12      124.70      102.28      4.70 o 
   4  -1  12       55.82       53.62      4.98 o 
   5  -1  12        0.03       -0.85      2.33 o 
  -8   0  12        0.70        0.41      1.54 o 
  -7   0  12       50.68       62.02      4.87 o 
  -6   0  12      148.12      169.89      3.59 o 
  -5   0  12        2.56        1.69      1.75 o 
  -4   0  12      104.60      119.60      6.12 o 
  -3   0  12      143.67      137.39      5.27 o 
  -2   0  12      514.03      532.94     10.15 o 
  -1   0  12      512.67      524.49     11.51 o 
   0   0  12       44.11       42.07      3.86 o 
   1   0  12      126.51      119.70      3.28 o 
   2   0  12      359.62      363.90      9.02 o 
   3   0  12       49.13       48.24      3.25 o 
   4   0  12      117.09      128.25      8.03 o 
   5   0  12       35.26       33.77      3.82 o 
  -8   1  12        1.97        3.57      2.09 o 
  -7   1  12        3.43        7.09      1.92 o 
  -6   1  12      164.96      168.38      6.71 o 
  -5   1  12      457.41      435.92      9.61 o 
  -4   1  12      227.92      252.23      8.45 o 
  -3   1  12      110.67       98.22      6.14 o 
  -2   1  12        0.23        1.24      2.31 o 
  -1   1  12        5.00        7.15      2.79 o 
   0   1  12      608.36      606.48     12.25 o 
   1   1  12       29.45       27.11      2.03 o 
   2   1  12       92.37       95.76      4.20 o 
   3   1  12       17.89       20.73      2.28 o 
   4   1  12        0.82        0.14      1.97 o 
  -7   2  12      110.21      111.77      6.03 o 
  -6   2  12      149.71      145.55      4.85 o 
  -5   2  12      174.39      181.08      7.59 o 
  -4   2  12       21.29       24.77      5.20 o 
  -3   2  12       64.14       65.94      4.55 o 
  -2   2  12      300.05      312.59      8.80 o 
  -1   2  12      131.50      145.22      6.51 o 
   0   2  12      130.25      129.41      6.47 o 
   1   2  12      148.22      157.39      4.53 o 
   2   2  12       41.76       50.76      2.49 o 
   3   2  12       37.26       21.20      2.89 o 
  -7   3  12       73.57       64.87      8.08 o 
  -6   3  12       32.86       22.26      3.36 o 
  -5   3  12      286.38      297.47     10.19 o 
  -4   3  12       76.96       72.05      4.16 o 
  -3   3  12       24.48       27.73      3.27 o 
  -2   3  12      151.86      160.37      9.30 o 
  -1   3  12      414.83      428.72     11.36 o 
   0   3  12      119.88      138.72      7.00 o 
   1   3  12       76.57       74.55      4.16 o 
   2   3  12       43.98       47.23      5.69 o 
  -6   4  12       37.90       28.07      7.58 o 
  -5   4  12       10.73        9.07      3.13 o 
  -4   4  12      279.61      289.56      8.13 o 
  -3   4  12       88.83       89.69      4.96 o 
  -2   4  12       65.49       66.04      5.49 o 
  -1   4  12        6.38        4.70      6.19 o 
   0   4  12       12.64       13.12      3.94 o 
   1   4  12       94.48      103.48      4.14 o 
  -4   5  12        0.39       -1.18      2.19 o 
  -3   5  12        1.23        0.76      2.14 o 
  -2   5  12        9.07        4.44      4.08 o 
  -1 -12  13        0.70       -1.40      2.08 o 
   0 -12  13        7.75        2.06      4.81 o 
   1 -12  13        0.14        4.68      3.02 o 
   2 -12  13       84.95       77.97      6.04 o 
  -3 -11  13        0.58       -0.47      1.99 o 
  -2 -11  13      166.80      161.53     12.31 o 
  -1 -11  13        6.43        5.11      6.12 o 
   0 -11  13      169.60      176.41      7.21 o 
   1 -11  13       30.72       34.91      3.68 o 
   2 -11  13        6.82        6.38      3.25 o 
   3 -11  13      239.95      254.80      9.20 o 
   4 -11  13        9.44        8.60      3.55 o 
  -4 -10  13       72.28       62.93      3.41 o 
  -3 -10  13        4.37        0.54      1.81 o 
  -2 -10  13      202.82      201.24     12.35 o 
  -1 -10  13       65.17       79.83      4.83 o 
   0 -10  13       47.66       55.90      4.40 o 
   1 -10  13      183.25      191.14      8.92 o 
   2 -10  13       38.40       50.49      4.67 o 
   3 -10  13      154.99      171.92      6.50 o 
   4 -10  13       75.36       67.71      6.65 o 
  -5  -9  13       19.44       12.68      8.77 o 
  -4  -9  13       27.00       24.89      3.87 o 
  -3  -9  13      128.42      119.65      7.27 o 
  -2  -9  13      146.87      145.76      5.00 o 
  -1  -9  13      324.55      338.73      8.95 o 
   0  -9  13        6.93        5.67      2.68 o 
   1  -9  13       38.06       35.33      4.49 o 
   2  -9  13      201.00      216.36      9.41 o 
   3  -9  13       97.13      111.30     10.67 o 
   4  -9  13      156.48      152.85      6.99 o 
   5  -9  13        7.37        6.86      3.22 o 
  -6  -8  13       42.81       44.16      4.15 o 
  -5  -8  13       28.64       20.65      7.64 o 
  -4  -8  13      172.06      180.49     11.17 o 
  -3  -8  13      344.48      353.07      9.94 o 
  -2  -8  13        0.23        1.08      2.51 o 
  -1  -8  13      562.00      540.82     11.83 o 
   0  -8  13      578.13      584.27     19.42 o 
   1  -8  13        4.13        9.04      2.92 o 
   2  -8  13      207.80      202.29      6.30 o 
   3  -8  13       99.86       90.88      4.70 o 
   4  -8  13        3.63        1.60      3.27 o 
   5  -8  13      302.63      333.22      8.96 o 
  -6  -7  13      169.59      180.84      4.42 o 
  -5  -7  13      191.87      184.12      3.61 o 
  -4  -7  13        0.18       -0.55      1.19 o 
  -3  -7  13      378.98      392.84     17.88 o 
  -2  -7  13      235.28      251.47      8.48 o 
  -1  -7  13        8.40        9.94      2.71 o 
   0  -7  13      190.02      181.12      5.57 o 
   1  -7  13      198.87      200.67      6.05 o 
   2  -7  13       46.41       53.82      4.51 o 
   3  -7  13      112.20      109.22      5.68 o 
   4  -7  13       34.16       43.16      5.75 o 
   5  -7  13       44.08       50.83      4.13 o 
  -7  -6  13      207.89      203.43      6.79 o 
  -6  -6  13       30.36       30.30      6.73 o 
  -5  -6  13      129.54      143.39      3.78 o 
  -4  -6  13        2.70        2.57      1.36 o 
  -3  -6  13       23.38       27.33      5.74 o 
  -2  -6  13       31.76       38.27      4.21 o 
  -1  -6  13      338.81      363.27     14.77 o 
   0  -6  13       43.50       45.11      4.69 o 
   1  -6  13      191.04      202.83      8.69 o 
   2  -6  13       14.36       21.14      6.67 o 
   3  -6  13        3.00        2.70      3.00 o 
   4  -6  13      148.30      188.37     13.14 o 
   5  -6  13        0.26        0.26      4.07 o 
  -7  -5  13      103.04       98.39      3.85 o 
  -6  -5  13       80.98       76.73      3.42 o 
  -5  -5  13       84.28       95.22      4.23 o 
  -4  -5  13       16.96       16.38      2.00 o 
  -3  -5  13      410.39      398.34      6.69 o 
  -2  -5  13       47.50       43.58      1.94 o 
  -1  -5  13       65.60       65.02      7.45 o 
   0  -5  13        1.17       -1.26      3.84 o 
   1  -5  13       40.51       41.01      7.21 o 
   2  -5  13       13.82       10.87      5.72 o 
   3  -5  13        7.52        3.62      3.15 o 
   4  -5  13      135.75      138.90     11.84 o 
   5  -5  13      281.12      270.04     15.67 o 
  -7  -4  13       53.65       52.74      2.35 o 
  -6  -4  13      169.52      185.71      4.94 o 
  -5  -4  13      119.99      119.02      3.97 o 
  -4  -4  13       14.41        6.00      1.94 o 
  -3  -4  13      251.05      248.53      5.35 o 
  -2  -4  13       78.60       69.46      4.35 o 
  -1  -4  13      396.38      368.41     11.44 o 
   0  -4  13      196.81      211.82      8.51 o 
   1  -4  13       84.30       76.03      8.53 o 
   2  -4  13       20.40       17.13      4.14 o 
   3  -4  13      159.51      167.07     12.24 o 
   4  -4  13       60.23       67.54      6.27 o 
   5  -4  13      129.09      132.20      8.08 o 
  -7  -3  13       17.80       17.92      4.24 o 
  -6  -3  13       19.24       20.74      3.03 o 
  -5  -3  13      512.30      503.84     10.22 o 
  -4  -3  13       80.97       68.82      3.08 o 
  -3  -3  13       62.18       55.85      5.22 o 
  -2  -3  13       42.27       39.40      4.16 o 
  -1  -3  13       22.57       24.88      2.55 o 
   0  -3  13      248.52      231.07      9.17 o 
   1  -3  13      236.94      235.25      9.39 o 
   2  -3  13        1.02        0.53      2.51 o 
   3  -3  13      312.09      306.48     16.11 o 
   4  -3  13      165.32      169.61     13.00 o 
   5  -3  13      118.50      136.55      8.43 o 
  -7  -2  13      285.38      298.32     12.55 o 
  -6  -2  13        2.90        2.28      1.75 o 
  -5  -2  13      139.79      138.77      3.74 o 
  -4  -2  13      351.23      348.37      7.72 o 
  -3  -2  13        4.14        3.26      1.80 o 
  -2  -2  13      529.74      530.43      8.14 o 
  -1  -2  13        1.89        1.97      2.72 o 
   0  -2  13        5.99        7.96      3.36 o 
   1  -2  13      379.01      368.37     15.44 o 
   2  -2  13      181.00      190.60      7.39 o 
   3  -2  13      176.83      175.45     98.27 o 
   4  -2  13       30.26       24.64      7.58 o 
  -7  -1  13       12.19       11.07      2.30 o 
  -6  -1  13      410.65      391.19      6.68 o 
  -5  -1  13        0.11       -0.36      1.16 o 
  -4  -1  13      194.14      175.87      4.50 o 
  -3  -1  13       11.09        7.52      3.39 o 
  -2  -1  13       28.40       18.32      3.27 o 
  -1  -1  13      356.96      368.46      9.77 o 
   0  -1  13       34.57       44.71      3.63 o 
   1  -1  13       84.48      102.75      5.79 o 
   2  -1  13       74.74       71.62      4.48 o 
   3  -1  13       16.28       15.30      3.74 o 
   4  -1  13       48.99       34.88      3.95 o 
  -7   0  13       39.89       41.64      3.50 o 
  -6   0  13       19.51       12.91      3.41 o 
  -5   0  13      188.03      198.40      7.93 o 
  -4   0  13       13.73        9.21      2.27 o 
  -3   0  13      197.96      213.84      7.14 o 
  -2   0  13       91.94       90.64      4.47 o 
  -1   0  13       66.78       68.32      5.05 o 
   0   0  13      642.49      635.35     25.36 o 
   1   0  13       14.10       12.25      2.86 o 
   2   0  13      176.35      191.50      9.84 o 
   3   0  13        5.04        4.55      3.19 o 
  -7   1  13      183.64      199.43      5.45 o 
  -6   1  13       25.80       19.29      3.97 o 
  -5   1  13      103.89      109.43      6.60 o 
  -4   1  13       11.94        6.49      2.31 o 
  -3   1  13       10.05        9.29      2.97 o 
  -2   1  13      301.53      324.76     11.40 o 
  -1   1  13       63.61       74.86      5.38 o 
   0   1  13       93.67      104.51      6.30 o 
   1   1  13      128.50      122.66      4.80 o 
   2   1  13       13.07       15.51      4.09 o 
  -6   2  13       19.15       22.60      4.43 o 
  -5   2  13      132.77      148.47      9.08 o 
  -4   2  13      126.46      137.32      7.11 o 
  -3   2  13       15.93       16.00      3.65 o 
  -2   2  13       92.29       96.21      6.00 o 
  -1   2  13      444.08      454.64     10.98 o 
   0   2  13       26.24       21.55      4.22 o 
   1   2  13      124.02      128.13      5.49 o 
  -5   3  13       16.41       14.67      5.25 o 
  -4   3  13        0.76        3.69      3.76 o 
  -3   3  13      602.18      640.11     17.73 o 
  -2   3  13        0.05       -0.43      2.36 o 
  -1   3  13       96.31       93.53      6.58 o 
   0   3  13       75.28       70.75      6.06 o 
   0 -11  14        0.60        2.95      2.92 o 
   1 -11  14       18.22       17.10      3.34 o 
  -2 -10  14       12.25       13.35      3.22 o 
  -1 -10  14      132.58      140.62      6.16 o 
   0 -10  14       54.87       53.41      4.87 o 
   1 -10  14        0.62        4.75      3.98 o 
   2 -10  14      212.51      238.13      9.12 o 
   3 -10  14       13.50       19.09      6.41 o 
  -4  -9  14        1.63        1.91      1.77 o 
  -3  -9  14       44.36       45.99      5.16 o 
  -2  -9  14       16.33       24.96      3.61 o 
  -1  -9  14       12.50       11.90      4.22 o 
   0  -9  14      247.21      260.38     10.50 o 
   1  -9  14       24.49       24.04      3.94 o 
   2  -9  14      134.98      139.07      6.81 o 
   3  -9  14        3.68        1.17      2.23 o 
  -4  -8  14        5.10        1.11      2.53 o 
  -3  -8  14        2.93        2.23      2.14 o 
  -2  -8  14      279.63      293.53     17.05 o 
  -1  -8  14      200.71      176.09     11.24 o 
   0  -8  14       12.40       12.41      2.73 o 
   1  -8  14       34.17       31.69      3.47 o 
   2  -8  14        0.06        0.24      2.08 o 
   3  -8  14        9.34       12.99      3.12 o 
   4  -8  14        1.56        2.29      2.81 o 
  -5  -7  14      111.89      112.64      8.93 o 
  -4  -7  14       85.86       85.66      5.68 o 
  -3  -7  14        1.37        5.09      2.39 o 
  -2  -7  14        1.03        2.35      2.27 o 
  -1  -7  14      352.52      395.98     14.52 o 
   0  -7  14       23.20       21.89      3.02 o 
   1  -7  14      219.91      216.11      9.87 o 
   2  -7  14       68.81       73.21      6.63 o 
   3  -7  14       23.61       19.34      3.91 o 
   4  -7  14      184.37      166.40      6.66 o 
  -5  -6  14        7.91        2.65      1.93 o 
  -4  -6  14        3.99        1.23      2.50 o 
  -3  -6  14      187.54      186.57     11.25 o 
  -2  -6  14        0.98       -0.16      2.12 o 
  -1  -6  14      116.73      110.26      6.82 o 
   0  -6  14       79.44       84.92      6.25 o 
   1  -6  14       10.16       17.56      4.30 o 
   2  -6  14      163.34      165.48      9.05 o 
   3  -6  14       22.27       17.00      7.07 o 
   4  -6  14       16.05       18.57      5.00 o 
  -6  -5  14        1.63        3.83      1.98 o 
  -5  -5  14       44.52       43.41      2.66 o 
  -4  -5  14       24.41        1.95      2.54 o 
  -3  -5  14        1.21       -0.87      3.63 o 
  -2  -5  14      121.46      144.99      7.37 o 
  -1  -5  14      243.78      272.98     14.19 o 
   0  -5  14      264.75      267.69     10.57 o 
   1  -5  14       27.43       23.18      4.70 o 
   2  -5  14        0.81        4.73      5.59 o 
   3  -5  14      261.42      270.80     11.44 o 
   4  -5  14       25.11       29.44      8.45 o 
  -6  -4  14       70.89       73.66      5.77 o 
  -5  -4  14       91.84       88.69      4.36 o 
  -4  -4  14      390.06      402.75      6.93 o 
  -3  -4  14      127.13      118.43      6.61 o 
  -2  -4  14       37.49       45.68      4.89 o 
  -1  -4  14       56.52       36.54      7.53 o 
   0  -4  14       18.08       25.37      7.11 o 
   1  -4  14      204.87      216.82     13.79 o 
   2  -4  14       10.72       -2.28      5.17 o 
   3  -4  14        2.15        4.80      3.87 o 
   4  -4  14      121.66      134.77     13.00 o 
  -6  -3  14       92.63       88.92      3.82 o 
  -5  -3  14       77.59       79.32      8.01 o 
  -4  -3  14       65.09       78.37      3.53 o 
  -3  -3  14      217.56      227.40      8.97 o 
  -2  -3  14       85.41       94.68      9.67 o 
  -1  -3  14      179.72      170.13      8.53 o 
   0  -3  14        9.22        5.34      5.45 o 
   1  -3  14       47.00       18.13      7.12 o 
   2  -3  14      406.82      398.50     14.35 o 
   3  -3  14       21.54       14.56      4.75 o 
  -6  -2  14      131.36      137.36      4.69 o 
  -5  -2  14      115.09      117.42      4.54 o 
  -4  -2  14      205.09      230.27      6.46 o 
  -3  -2  14        7.51        6.51      1.72 o 
  -2  -2  14       72.87       67.81     12.93 o 
  -1  -2  14       68.62       70.03      4.35 o 
   0  -2  14      368.73      366.51      9.29 o 
   1  -2  14       10.96        9.11      2.90 o 
   2  -2  14       64.25       49.37     32.48 o 
   3  -2  14       37.09       50.32      9.64 o 
  -6  -1  14       95.95      116.31      7.28 o 
  -5  -1  14       50.09       55.72      3.47 o 
  -4  -1  14       44.28       33.85      5.58 o 
  -3  -1  14      201.01      201.32      4.58 o 
  -2  -1  14        5.61        4.73      2.40 o 
  -1  -1  14        5.48        7.01      3.21 o 
   0  -1  14       86.61       81.20      4.91 o 
   1  -1  14      147.75      150.85      7.40 o 
   2  -1  14      200.32      203.98      7.35 o 
  -5   0  14      348.27      346.84      7.39 o 
  -4   0  14        0.79       -0.38      1.75 o 
  -3   0  14       34.72       39.45      4.34 o 
  -2   0  14       70.18       66.42      5.02 o 
  -1   0  14      135.18      148.90      9.06 o 
   0   0  14      291.69      278.57     12.06 o 
   1   0  14       78.09       65.91      5.08 o 
  -4   1  14      278.76      280.68      8.08 o 
  -3   1  14       20.57       17.20      3.19 o 
  -2   1  14        7.04        6.07      3.24 o 
  -1   1  14       57.54       54.00      5.20 o 
   0   1  14       12.05       13.11      4.14 o 
   0  -9  15      114.22      137.45      8.20 o 
  -2  -8  15        0.87        1.83      2.11 o 
  -1  -8  15       56.10       69.11     19.16 o 
   0  -8  15       25.81       20.43      3.34 o 
   1  -8  15      161.13      177.14      7.93 o 
  -3  -7  15      236.52      266.72     10.08 o 
  -2  -7  15        2.86        4.67      2.78 o 
  -1  -7  15      401.32      437.51     10.36 o 
   0  -7  15        6.18        6.52      3.93 o 
   1  -7  15       18.63       18.75      4.92 o 
   2  -7  15       75.84       75.25      7.30 o 
  -4  -6  15       14.85        7.59      6.89 o 
  -3  -6  15      112.46      149.92     11.08 o 
  -2  -6  15       35.01        1.57      4.66 o 
  -1  -6  15       33.19       29.16      5.03 o 
   0  -6  15      246.73      235.78     10.66 o 
   1  -6  15       54.71       57.78      6.55 o 
   2  -6  15        0.36       -2.84      3.74 o 
  -4  -5  15      263.01      285.15     14.35 o 
  -3  -5  15       27.91        0.97      4.28 o 
  -2  -5  15      210.27      194.88     13.10 o 
  -1  -5  15        1.42        2.36      3.22 o 
   0  -5  15       10.44       14.44      4.49 o 
   1  -5  15      363.76      393.32     14.72 o 
   2  -5  15      109.69      110.09      8.47 o 
  -4  -4  15       45.56       40.05      7.40 o 
  -3  -4  15       15.95        1.23      4.35 o 
  -2  -4  15       23.95       24.90      7.41 o 
  -1  -4  15      108.66      122.49      7.87 o 
   0  -4  15       21.22       36.64      5.80 o 
   1  -4  15        5.74        5.42      4.05 o 
  -4  -3  15       36.04       29.56      7.02 o 
  -3  -3  15       32.03       26.61      7.14 o 
  -2  -3  15       34.32       34.33      8.01 o 
  -1  -3  15       47.45       55.11      6.08 o 
   0  -3  15      552.55      550.83     18.23 o 
   1  -3  15        7.63       10.76      4.60 o 
  -3  -2  15        0.35       -0.54      4.17 o 
  -1  -2  15       15.34       13.01      6.18 o 
   0  -2  15       38.87       28.81     19.14 o 
                                                 
